# Supplementary material for: Directional drift in biologically meaningful vector planes: A proposed geometric framework for early detection of subthreshold disease
Source: PLoS One. 2026 Jul 30;21(7):e0353723. doi: 10.1371/journal.pone.0353723 (PMC13423176; doi:10.1371/journal.pone.0353723)
Supplement: S3 Appendix — https://doi.org/10.17605/OSF.IO/2JNQF (XLSX) [file pone.0353723.s003.xlsx]

## Sheet: README FIRST
Field
File Name	Appendix 1: Synthetic four group
Purpose	Provides simulated outputs and summary metrics used in Paper 1
Groups Simulated	Normal Stable, Early Disease Stable, Early Disease Progressive, Progressive Normal
Timepoints	t0–t5 (6 total)
Key Outputs	DEM, MNR, CDS, CDS(MD), vector angle, joint Sw
Link to manuscript section	Results: Synthetic Group Comparison and Internal Validation
Notes	All simulation logic and Mahalanobis Distance calculation step in Sheet Ecel Logic
Sheet Name
Excel Logic	Has all the logic used to generate the synthetic data in the 4 sheets, and the Mahalanobis Distance
Reference	Does the back calculations including the Reference range, pooled CR and matrices for Mahalanobis Distance
Norm	Normal cases
ED_S	Early disease stable cases
ED_P	Early disease progressive cases
PT_P	PreThreshold progressive cases
Stacked	delta x and delta y arranged to calculate covaraiance for the Mahalanobis Distance
NOTE	Random number generation has been removed from the 4 groups to ensure consistency, the logic formula can be used to recreate them
	Therefore the four groups have pasted values of sythetic data , and live formulas for calculation of rest of the formulae and indices

## Sheet: Excel Logic
		RANDOMISATION RULES
Group	Step	Variables Generated	Plain English	Excel Formula	Remarks
Normal	Step 1	X_t0 – Baseline Kmax	Simulate from N(43.7, 1.0), clipped between 1st and 99th percentiles	MIN(MAX(NORM.INV(RAND(), 43.7, 1), NORM.INV(0.01, 43.7, 1)), NORM.INV(0.99, 43.7, 1))	Mean and SD taken from published normal range data [a]
	Step 2	Y_t0 – Baseline TCT	Simulate from N(544.4, 18.6), clipped between 1st and 99th percentiles	MIN(MAX(NORM.INV(RAND(), 544.4, 18.6), NORM.INV(0.01, 544.4, 18.6)), NORM.INV(0.99, 544.4, 18.6))	Mean and SD taken from published normal range data [a]
	Step 3	Generate X_t1 to X_t5	Add noise only: each step = X_t0 + N(0, 0.17)	X_t0 + NORM.INV(RAND(), 0, 0.17) ← repeat 4 more times	Intrameasurement Standard deviation(Sw) for noise taken from published data [a]
	Step 4	Generate Y_t1 to Y_t5	Add noise only: each step = Y_t0 + N(0, 3.04)	Y_t0 + NORM.INV(RAND(), 0, 3.04) ← repeat 4 more times	Intrameasurement Standard deviation(Sw) for noise taken from published data [a]
Early Diease_Stable	Step 1	X_t0 – Baseline Kmax	Simulate from N(48.8, 2.4), clipped between 1st and 99th percentiles	MIN(MAX(NORM.INV(RAND(), 48.8, 2.4), NORM.INV(0.01, 48.8, 2.4)), NORM.INV(0.99, 48.8, 2.4))	Mean and SD taken from Baseline published data[a]
	Step 2	Y_t0 – Baseline TCT	Simulate from N(498.3, 26.5), clipped as above	MIN(MAX(NORM.INV(RAND(), 498.3, 26.5), NORM.INV(0.01, 498.3, 26.5)), NORM.INV(0.99, 498.3, 26.5))	Mean and SD taken from Baseline published data[a]
	Step 3	Generate Follow-up X_t1 to X_t5	Add noise only: mean 0, SD = 0.22	X_t0 + NORM.INV(RAND(), 0, 0.22) ← repeat 4 more times	(Sw) taken from published data, higher than normal eyes[a]
	Step 4	Generate Follow-up Y_t1 to Y_t5	Add noise only: mean 0, SD = 4.08	Y_t0 + NORM.INV(RAND(), 0, 4.08) ← repeat 4 more times	(Sw) taken from published data, higher than normal eyes[a]
Early Diease_Progessive	Step 1	X_t0 – Baseline Kmax	Simulate from N(48.8, 2.4), clipped between 1st and 99th percentiles	MIN(MAX(NORM.INV(RAND(), 48.8, 2.4), NORM.INV(0.01, 48.8, 2.4)), NORM.INV(0.99, 48.8, 2.4))	Mean and SD taken from published data[a]
	Step 2	Y_t0 – Baseline TCT	Simulate from N(498.3, 26.5), clipped as above	MIN(MAX(NORM.INV(RAND(), 498.3, 26.5), NORM.INV(0.01, 498.3, 26.5)), NORM.INV(0.99, 498.3, 26.5))	Mean and SD taken from Baseline published data[a]
	Step 3	Generate Follow-up X_t1 to X_t5	Add: 0 ± 0.22 (noise) + 0.075 ± 0.025 (drift) to previous X	X_t(n−1) + NORM.INV(RAND(), 0, 0.22) + NORM.INV(RAND(), 0.075, 0.025 ← repeat 4 more times	(Sw) taken from published data, higher than normal eyes, Progression rate extrapolated from mean yearly rates [a,b]
	Step 4	Generate Follow-up Y_t1 to Y_t5	Add: 0 ± 4.08 (noise) + (−1.3 ± 0.25) (drift) to previous Y	Y_t(n−1) + NORM.INV(RAND(), 0, 4.08) + NORM.INV(RAND(), -1.3, 0.25) ← repeat 4 more times	(Sw) taken from published data, higher than normal eyes, Progression rate extrapolated from mean yearly rates [a,b]
PreThreshold Normal range patients	Step 1	X_t0 – Baseline Kmax	Simulate from N(43.7, 1.0), clipped between 1st and 99th percentiles (same as NORM)	MIN(MAX(NORM.INV(RAND(), 43.7, 1), NORM.INV(0.01, 43.7, 1)), NORM.INV(0.99, 43.7, 1))	Mean and SD taken from published normal range data to match baseline cohort with normal [a]
	Step 2	Y_t0 – Baseline TCT	Simulate from N(544.4, 18.6), clipped as above (same as NORM)	MIN(MAX(NORM.INV(RAND(), 544.4, 18.6), NORM.INV(0.01, 544.4, 18.6)), NORM.INV(0.99, 544.4, 18.6))	Mean and SD taken from published normal range data to match baseline cohort with normal [a]
	Step 3	Generate Follow-up X_t1 to X_t5	Add: 0 ± 0.17 (noise) + 0.064 ± 0.02 (drift) to previous X	X_t(n−1) + NORM.INV(RAND(), 0, 0.17) + NORM.INV(RAND(), 0.064, 0.02) ← repeat 4 more times	Sw taken from published data, higher than normal eyes, Progression rate extrapolated from mean yearly rates, but lower than early disease cases: based of AUC curves cutoff at 0.08, to stress test the outcomes
	Step 4	Generate Follow-up Y_t1 to Y_t5	Add: 0 ± 3.04 (noise) + −0.75 ± 0.2 (drift) to previous Y	Y_t(n−1) + NORM.INV(RAND(), 0, 3.04) + NORM.INV(RAND(), -0.75, 0.2) ← repeat 4 more times	Sw taken from published data, higher than normal eyes, Progression rate extrapolated from mean yearly rates, but lower than early disease cases: based of AUC curves cutoff at 0.08, to stress test the outcomes
					[a] Kreps EO, Jimenez-Garcia M, Issarti I, Claerhout I, Koppen C, Rozema JJ. Repeatability of the Pentacam HR in Various Grades of Keratoconus. Am J Ophthalmol. 2020 Nov;219:154-162
					[b]Kosekahya, Pinar M.D.; Caglayan, Mehtap M.D.; Koc, Mustafa M.D.; Kiziltoprak, Hasan M.D.; Tekin, Kemal M.D.; Atilgan, Cemile Ucgul M.D.. Longitudinal Evaluation of the Progression of Keratoconus Using a Novel Progression Display. Eye & Contact Lens: Science & Clinical Practice 45(5):p 324-330, September 2019. |
		Mahalanobis Distance GENERATION RULES
	Step		Formula/Explanation	Remarks
	Step 5a	Stack normalized ΔX and ΔY vectors for all subjects (from follow-up − baseline)	Use INDEX logic to create stacked matrix of (ΔX, ΔY) for all follow-ups	See “Stacked” sheet
	Step 5b	Compute Covariance Matrix from stacked ΔX and ΔY	VAR.S, COVARIANCE.S → gives elements a, b, d	Sheet: Reference, cells B39–B41
	Step 5c	Compute Determinant of Covariance Matrix	det = ad − b²	Cell B42 in Reference
	Step 5d	Compute Inverse Covariance Matrix Σ⁻¹		Cells B44–B47 in Reference
	Step 5e	For each subject/timepoint, compute ΔX and ΔY relative to baseline	Columns vary in working sheet, look at delta x ad y
	Step 5f	Mahalanobis Distance:	Use matrix multiplication as shown in cell CA2: Normal	"D M = ((ΔX⋅a+ΔY⋅b)⋅ΔX+(ΔX⋅b+ΔY⋅d)⋅ΔY)^0.5 --- Please see O45 in Reference ​"
	Step 5g	Result: Columns CA to CE
	Step 5h	Compute MNR(MD) and CDS(MD)	MNR = MD / critical threshold
	Step 5i	Shown in Columns CF onward

## Sheet: Reference
reference
Kreps EO, Jimenez-Garcia M, Issarti I, Claerhout I, Koppen C, Rozema JJ. Repeatability of the Pentacam HR in Various Grades of Keratoconus. Am J Ophthalmol. 2020 Nov;219:154-162
Kosekahya, Pinar M.D.; Caglayan, Mehtap M.D.; Koc, Mustafa M.D.; Kiziltoprak, Hasan M.D.; Tekin, Kemal M.D.; Atilgan, Cemile Ucgul M.D.. Longitudinal Evaluation of the Progression of Keratoconus Using a Novel Progression Display. Eye & Contact Lens: Science & Clinical Practice 45(5):p 324-330, September 2019. |
X- NAME	Kmax													GREEN VALUES ARE ENTERED BY USER
X_direction to pathology	1													These values for Kmax (X) and TCT(Y) 1 or -1 ensure that we align the vectors properly later
Y- NAME	TCT
Y_direction to pathology	-1
	Sample size	X_Mean	X_SD	X_Min	X_Max	X_ Sw	Y_Mean		Y_SD	Y_Min		Y_Max	Y_ Sw	Logic
Nomal_stable	22	43.7	1			0.169675	544.4		18.6				3.0361	CR is calculated as r in this paper: 1.96X1.4 x Sw	1.09607
EarlyDiease_stable	24	48.8	2.4			0.220217	498.3		26.5				4.07942		1.47272
EarlyDiease_progressive	24	48.8	2.4			0.220217	498.3		26.5				4.07942	is the same dataset as early disease stable	1.47272
Subclinical_progressive		43.7	1			0.196045	544.4		18.6				3.58044	CR is weighted average of diease and normal here: to make it a bit harder , but base range is normal	1.29258
Drift_ED_progressive_6m		0.375	0.1				-6.5		1.6					calcualted at 10% above AUC cutoff for mean and 1 SD around it
Drift_SC_progressive_6m		0.32	0.1				-4.5		1.6					calcualted at 10% below AUC cutoff for mean and 1 SD around it: SD kept asme as ED_progressive to make it similiarly scatttered, and the drift magnitude becomes the discriminating and not the variance
Test_if_progressive_6m		0.32	0.1				-4.5		1.6					same as progressive SC and Sw as well to create pooled effect
														YELLOW VALUES ARE GENERATED BY SHEET
Normal_stable
Largest_normal_X_seen		46.3223
Smallest_normal_X_seen		41.0795
Range_X_normal		5.24286
Largest_normal_Y_seen		596.107												Find out the largest value of Y among all the values in the 6 x1000 visits
Smallest_normal_Y_seen		495.065												Find out the smallest value of X among all the values in the 6 x1000 visits
Range_Y_normal		101.042
														Square root of sum of squares of SwY and SxY per patient calculated As CR_per_patient
Pooled_CR( NOISE)		0.111194												Pooled_CR calculated as 2.77*SQRT(SUMSQ(AK4:AK1003)/(COUNT(AK4:AK1003)-1)) and used as NOISE
Disease_progressive 1000 cases
mean delta x	0.214541	0.12931	SD											Same as above , then dx and dy calculated as difference of visit x and y from the base x and y and then Scalar SQRT(SUMSQ)
mean delta y	0.192807	0.119238	SD
Direction Radian	0.732093
Direction Angle	41.9459
Mahalanobis Matrix (Inverse Σ) Setup
Variance of X	0.0010597	this is a	a	b
Covariance X,Y	-8.54736e-06	this is b	b	d
Variance of Y	0.000873483	this is d
Determinant (=a.d -b^2)	9.25553e-07	Determinant of the Matrix
MD_NORMAL	1.31051
Multiplicant for 2DR and 95% percentile	3.2078	using chi square, Crititcal M distance at alpha=0.05 and DF=2,
Inverse Cov Matrix	943.742	Inv(1,1) = d/det
Inverse Cov Matrix	9.23488	Inv(1,2) = -b/det	Σ-1 = (1/det).	d	-b		(∆x, ∆y).		d	-b		∆x		D M = ((ΔX⋅a+ΔY⋅b)⋅ΔX+(ΔX⋅b+ΔY⋅d)⋅ΔY)^0.5 ​
Inverse Cov Matrix	9.23488	Inv(2,1) = -b/det		-b	a				-b	a		∆y		Mahalanobis distance of the subject’s follow-up drift vector from the center of normal variation
Inverse Cov Matrix	1144.93	Inv(2,2) = a/det

## Sheet: NORM
Subject_ID	Group	X_t0	X_t1	X_t2	X_t3	X_t4	X_t5	Sw_X	Y_t0	Y_t1	Y_t2	Y_t3	Y_t4	Y_t5	Sw_Y	XN_t0	XN_t1	XN_t2	XN_t3	XN_t4	XN_t5	SwN_X	YN_t0	YN_t1	YN_t2	YN_t3	YN_t4	YN_t5	SwN_Y	d_XNt1_XNt0	d_XNt2_XNt0	d_XNt3_XNt0	d_XNt4_XNt0	d_XNt5_XNt0	d_YNt1_YNt0	d_YNt2_YNt0	d_YNt3_YNt0	d_YNt4_YNt0	d_YNt5_YNt0	Scalar_Nt1_Nt0	Scalar_Nt2_Nt0	Scalar_Nt3_Nt0	Scalar_Nt4_Nt0	Scalar_Nt5_Nt0	Angle_Nt1_Nt0	Angle_Nt2_Nt0	Angle_Nt3_Nt0	Angle_Nt4_Nt0	Angle_Nt5_Nt0
N_1	Normal_stable	42.9519	42.8906	42.8986	42.9275	43.0388	43.1655	0.105862	557.098	555.997	555.399	552.66	554.058	559.795	2.47935	0.357149	0.34545	0.346977	0.352492	0.373724	0.397889	0.0201917	0.386064	0.396968	0.402886	0.429993	0.41615	0.359372	0.0245377	-0.0116986	-0.0101721	-0.00465728	0.0165752	0.0407399	0.010904	0.0168224	0.043929	0.0300859	-0.0266915	0.0159923	0.0196587	0.0441752	0.0343497	0.048705	2.39134	2.11464	1.67642	1.06724	-0.580001
N_2	Normal_stable	42.0452	42.0665	42.0072	41.7775	42.0845	42.2424	0.150739	538.815	541.536	536.923	542.228	538.482	539.133	1.99315	0.1842	0.188262	0.176946	0.133148	0.191696	0.221823	0.0287514	0.567009	0.540084	0.585738	0.533239	0.570309	0.563865	0.0197259	0.00406196	-0.00725355	-0.0510515	0.00749643	0.0376233	-0.0269246	0.0187295	-0.0337697	0.00330001	-0.00314422	0.0272292	0.020085	0.0612099	0.00819064	0.0377545	-1.42106	1.94029	-2.55719	0.414684	-0.0833773
N_3	Normal_stable	44.3008	44.1724	44.3341	44.0851	44.815	44.4797	0.259293	572.161	573.964	568.742	569.539	572.872	572.899	2.07701	0.614418	0.589936	0.620774	0.573291	0.712504	0.648553	0.0494565	0.236993	0.219148	0.270831	0.262943	0.229953	0.229692	0.0205559	-0.0244817	0.00635554	-0.0411265	0.0980856	0.0341348	-0.0178456	0.0338371	0.0259497	-0.00703997	-0.00730168	0.0302955	0.0344288	0.048629	0.0983379	0.034907	-2.51171	1.38513	2.57871	-0.0716509	-0.210731
N_4	Normal_stable	42.7594	42.8044	42.8128	42.5144	43.0294	42.8463	0.166124	518.259	521.558	521.873	520.182	514.563	518.09	2.72823	0.320422	0.329008	0.330604	0.273691	0.37192	0.337003	0.0316858	0.770448	0.737802	0.734685	0.751424	0.807035	0.772128	0.0270008	0.00858508	0.010182	-0.0467316	0.0514976	0.0165802	-0.0326455	-0.0357628	-0.0190237	0.0365874	0.00168082	0.0337555	0.0371841	0.0504554	0.0631715	0.0166652	-1.31364	-1.29343	-2.75499	0.617717	0.10103
N_5	Normal_stable	42.1446	42.1048	41.7503	42.0723	41.9099	42.2414	0.177489	571.575	569.802	565.068	577.784	573.653	576.298	4.62442	0.203162	0.195563	0.127959	0.189371	0.158398	0.221617	0.0338535	0.242793	0.260337	0.307187	0.181341	0.222226	0.196051	0.0457672	-0.0075991	-0.0752028	-0.0137907	-0.0447639	0.0184545	0.0175447	0.0643942	-0.0614521	-0.0205671	-0.0467413	0.0191197	0.0990054	0.0629805	0.0492627	0.0502525	1.97953	2.43347	-1.79155	-2.7109	-1.19476
N_6	Normal_stable	43.9329	44.1162	43.5651	44.0372	44.1035	43.9646	0.203647	534.363	533.602	533.711	533.356	539.143	530.806	2.73043	0.544247	0.579209	0.474104	0.564154	0.576792	0.550301	0.0388427	0.611078	0.618606	0.617526	0.621037	0.563771	0.646278	0.0270227	0.0349618	-0.0701424	0.0199075	0.0325455	0.0060544	0.00752868	0.00644852	0.00995919	-0.0473069	0.0352002	0.0357632	0.0704382	0.0222597	0.0574208	0.035717	0.212101	3.04992	0.463866	-0.968193	1.40046
N_7	Normal_stable	41.5845	41.4308	41.321	41.3144	41.1172	41.686	0.204828	547.727	543.558	548.31	547.829	552.925	547.02	3.0027	0.0963209	0.0670038	0.0460719	0.0448146	0.00720633	0.11568	0.0390681	0.478807	0.52007	0.473043	0.477805	0.427366	0.485809	0.0297173	-0.0293171	-0.050249	-0.0515064	-0.0891146	0.019359	0.0412636	-0.005764	-0.00100236	-0.0514404	0.00700188	0.050618	0.0505785	0.0515161	0.102896	0.0205864	2.18852	-3.02738	-3.12213	-2.61808	0.347047
N_8	Normal_stable	43.8593	43.7972	44.1911	43.6509	43.8198	43.6227	0.2036	557.767	556.341	554.172	554.864	560.651	559.026	2.48622	0.530222	0.518363	0.593507	0.490458	0.522681	0.485089	0.0388338	0.379444	0.393561	0.415027	0.408175	0.350904	0.366983	0.0246058	-0.0118589	0.0632847	-0.0397641	-0.00754148	-0.0451335	0.0141174	0.0355838	0.028731	-0.0285396	-0.0124604	0.0184373	0.0726027	0.0490577	0.0295192	0.0468219	2.26947	0.512224	2.5159	-1.82914	-2.87222
N_9	Normal_stable	42.9026	42.7963	42.7949	42.9865	42.9985	42.7085	0.11674	515.695	516.089	517.806	518.552	511.89	518.884	2.59479	0.347734	0.32746	0.327201	0.363748	0.366035	0.310714	0.0222665	0.795829	0.791927	0.774935	0.767553	0.833481	0.764264	0.0256803	-0.0202738	-0.0205332	0.0160142	0.0183009	-0.0370204	-0.00390238	-0.0208936	-0.028276	0.0376516	-0.0315654	0.020646	0.0292943	0.032496	0.0418637	0.0486507	-2.95143	-2.3475	-1.05549	1.11836	-2.43556
N_10	Normal_stable	41.3737	41.2885	41.528	41.3619	41.6894	41.3604	0.147976	512.105	508.907	507.672	521.027	517.571	515.503	5.17149	0.0561131	0.0398652	0.0855486	0.0538709	0.116331	0.0535807	0.0282244	0.831353	0.863005	0.875231	0.743052	0.777263	0.797726	0.0511814	-0.0162479	0.0294355	-0.00224221	0.0602182	-0.00253234	0.031652	0.0438786	-0.0883003	-0.0540897	-0.0336269	0.0355787	0.0528373	0.0883288	0.080944	0.0337221	2.04505	0.97991	-1.59618	-0.731836	-1.64596
N_11	Normal_stable	43.491	43.5097	43.4381	43.6819	43.3991	43.3264	0.121197	558.117	557.963	557.564	555.347	558.692	557.229	1.15985	0.459965	0.463542	0.449876	0.496373	0.442448	0.428578	0.0231167	0.375987	0.377507	0.381458	0.403399	0.370297	0.384768	0.0114789	0.0035775	-0.010089	0.0364079	-0.0175169	-0.031387	0.00151937	0.00547094	0.0274114	-0.0056902	0.00878089	0.00388678	0.0114769	0.0455733	0.018418	0.0325922	0.401618	2.64471	0.645352	-2.82751	2.86881
N_12	Normal_stable	43.1458	43.1329	43.039	43.3722	43.1681	43.0347	0.122964	556.422	553.25	552.913	555.745	551.996	555.673	1.83318	0.394123	0.391662	0.373763	0.437307	0.398382	0.372939	0.0234537	0.392756	0.424152	0.427487	0.399463	0.43656	0.400172	0.0181427	-0.00246162	-0.0203599	0.0431838	0.00425856	-0.0211843	0.0313952	0.0347303	0.00670699	0.0438038	0.00741601	0.0314916	0.0402582	0.0437016	0.0440103	0.0224449	1.64904	2.10103	0.154081	1.47388	2.80485
N_13	Normal_stable	43.8716	43.9013	43.8031	43.8238	43.6738	44.1086	0.143374	541.045	545.328	546.396	543.499	538.753	537.788	3.51358	0.532554	0.538225	0.519495	0.523436	0.494841	0.57777	0.0273465	0.544947	0.502558	0.491985	0.52066	0.567624	0.577173	0.0347734	0.00567112	-0.013059	-0.0091184	-0.0377135	0.0452164	-0.0423883	-0.0529617	-0.0242864	0.0226775	0.0322262	0.042766	0.0545479	0.0259418	0.0440065	0.0555252	-1.4378	-1.81255	-1.92996	2.60021	0.619207
N_14	Normal_stable	44.6885	44.9617	44.739	44.7049	44.4938	44.6858	0.149648	582.038	578.768	577.315	587.796	580.983	577.126	4.00439	0.688367	0.74048	0.698	0.691498	0.651236	0.687866	0.0285432	0.139245	0.171604	0.185983	0.0822577	0.149683	0.187852	0.0396308	0.0521131	0.00963393	0.00313103	-0.0371304	-0.000500707	0.0323594	0.0467386	-0.0569869	0.0104383	0.048607	0.0613425	0.0477211	0.0570728	0.0385697	0.0486096	0.555679	1.36752	-1.51591	2.86754	1.5811
N_15	Normal_stable	45.802	45.6692	45.6217	45.9384	45.8903	46.0388	0.160598	533.313	537.657	534.62	530.012	533.19	537.666	2.94027	0.900748	0.87542	0.866359	0.926766	0.917594	0.945919	0.0306318	0.621465	0.578473	0.608532	0.654138	0.622687	0.578386	0.0290994	-0.0253287	-0.0343888	0.0260173	0.016846	0.0451702	-0.0429924	-0.0129326	0.0326734	0.00122154	-0.0430787	0.0498988	0.0367402	0.0417666	0.0168903	0.0624189	-2.1032	-2.78188	0.898325	0.072385	-0.761702
N_16	Normal_stable	42.7689	42.6507	42.837	42.7577	42.7315	42.5803	0.091608	555.377	559.335	549.558	558.437	550.852	557.94	4.14343	0.32224	0.299684	0.335227	0.320095	0.315098	0.286259	0.0174729	0.403097	0.363925	0.460689	0.372821	0.447885	0.377731	0.0410068	-0.0225561	0.0129871	-0.00214461	-0.00714174	-0.0359811	-0.0391715	0.0575922	-0.0302763	0.0447885	-0.0253657	0.0452016	0.0590384	0.0303521	0.0453543	0.0440233	-2.09325	1.349	-1.64151	1.72892	-2.52754
N_17	Normal_stable	44.6164	44.6394	44.2807	44.718	44.3959	44.9953	0.2511	532.623	532.662	528.843	530.129	530.261	533.34	1.80303	0.674618	0.679013	0.610589	0.694001	0.632571	0.746889	0.0478937	0.628295	0.627903	0.665701	0.652975	0.651667	0.621194	0.0178443	0.0043952	-0.0640288	0.019383	-0.0420474	0.072271	-0.000391907	0.0374068	0.0246805	0.0233725	-0.00710057	0.00441263	0.074155	0.031382	0.0481067	0.072619	-0.0889319	2.61286	0.905049	2.63426	-0.0979349
N_18	Normal_stable	42.9045	43.1287	42.9974	42.9295	42.9701	42.7975	0.109712	523.81	521.554	524.619	519.471	525.953	521.006	2.4535	0.348108	0.390855	0.365822	0.352873	0.360614	0.327692	0.0209259	0.715518	0.73784	0.707507	0.758457	0.694306	0.743269	0.0242819	0.0427465	0.0177134	0.00476511	0.0125057	-0.0204165	0.022322	-0.00801111	0.0429386	-0.0212118	0.0277505	0.0482238	0.0194408	0.0432022	0.0246239	0.0344517	0.481245	-0.424733	1.46027	-1.03809	2.20509
N_19	Normal_stable	44.1865	44.5265	44.0048	43.9938	44.3873	44.2601	0.21065	571.358	575.399	568.364	573.819	574.285	577.521	3.208	0.592619	0.657476	0.557973	0.555874	0.630921	0.606669	0.0401785	0.244943	0.204944	0.274573	0.220586	0.215973	0.183941	0.0317491	0.0648574	-0.0346458	-0.0367447	0.0383023	0.0140499	-0.0399986	0.02963	-0.0243564	-0.0289699	-0.0610021	0.0761995	0.045588	0.0440841	0.0480242	0.0625992	-0.55262	2.43407	-2.55623	-0.647553	-1.34443
N_20	Normal_stable	44.7771	44.9492	44.9789	44.8643	44.8979	45.0769	0.102822	535.676	536.758	533.251	538.747	537.275	536.134	1.8365	0.70527	0.738103	0.743769	0.721912	0.728321	0.762459	0.0196117	0.598082	0.587375	0.622078	0.567681	0.58225	0.593548	0.0181755	0.0328327	0.0384993	0.0166416	0.0230504	0.0571892	-0.0107071	0.023996	-0.0304006	-0.0158316	-0.00453401	0.0345345	0.0453652	0.0346574	0.0279635	0.0573686	-0.315236	0.557365	-1.06994	-0.601827	-0.0791155
N_21	Normal_stable	46.0263	46.0037	46.0479	45.9972	45.8423	46.0885	0.0844888	542.613	544.65	548.457	538.544	545.01	540.676	3.50178	0.943548	0.939221	0.947656	0.937992	0.908451	0.955402	0.016115	0.529428	0.509263	0.471588	0.569693	0.5057	0.548592	0.0346566	-0.00432664	0.0041081	-0.0055561	-0.0350976	0.0118537	-0.0201647	-0.0578404	0.0402646	-0.0237279	0.0191643	0.0206237	0.0579861	0.0406461	0.0423657	0.022534	-1.78216	-1.49989	1.70792	-2.54712	1.01687
N_22	Normal_stable	44.1959	44.6062	44.3057	44.0375	44.2888	44.2321	0.187233	558.021	563.833	551.097	553.966	560.571	561.812	4.87459	0.594414	0.672675	0.615369	0.564207	0.612133	0.60132	0.035712	0.376931	0.319413	0.445463	0.417061	0.351698	0.339416	0.048243	0.0782606	0.0209546	-0.0302069	0.0177195	0.00690559	-0.0575172	0.0685321	0.0401301	-0.025233	-0.0375149	0.0971234	0.0716641	0.0502283	0.0308331	0.0381452	-0.633796	1.27406	2.21604	-0.958572	-1.38876
N_23	Normal_stable	44.6948	45.0259	44.7339	44.6383	44.9453	44.3289	0.246743	564.983	567.148	563.096	565.787	566.6	565.535	1.41808	0.689583	0.752725	0.697027	0.678793	0.737357	0.619789	0.0470627	0.308036	0.286601	0.326708	0.300075	0.292028	0.302569	0.0140345	0.0631415	0.00744363	-0.0107902	0.0477738	-0.0697945	-0.0214351	0.0186722	-0.00796078	-0.0160075	-0.00546652	0.0666807	0.0201013	0.0134091	0.0503843	0.0700083	-0.327269	1.19146	-2.50596	-0.323313	-3.06343
N_24	Normal_stable	44.0115	43.9597	44.1875	43.8431	44.1275	44.0936	0.125101	562.715	557.272	556.634	561.205	554.973	562.53	3.33567	0.559239	0.549366	0.592808	0.527128	0.581372	0.5749	0.0238612	0.330478	0.384346	0.390662	0.345427	0.407104	0.332308	0.0330126	-0.0098724	0.0335696	-0.032111	0.0221333	0.0156612	0.0538678	0.0601844	0.0149488	0.0766259	0.00183051	0.054765	0.0689136	0.0354201	0.0797585	0.0157679	1.75206	1.062	2.70589	1.2896	0.116354
N_25	Normal_stable	42.1814	42.0006	42.0255	42.1764	41.8245	42.2112	0.148837	553.661	556.426	558.306	555.282	552.358	554.149	2.12307	0.210173	0.175689	0.180452	0.209232	0.142097	0.215865	0.0283885	0.420083	0.39272	0.374108	0.404043	0.432981	0.415251	0.0210117	-0.0344834	-0.0297211	-0.000940144	-0.0680761	0.00569256	-0.0273626	-0.0459745	-0.0160399	0.0128982	-0.00483201	0.0440206	0.0547448	0.0160675	0.0692872	0.00746683	-2.47083	-2.14469	-1.62934	2.95434	-0.703813
N_26	Normal_stable	42.9033	42.6415	42.7715	42.7296	42.8796	42.7729	0.0968613	555.721	549.927	556.69	551.067	558.839	555.889	3.45056	0.347864	0.297929	0.322724	0.314743	0.343348	0.323001	0.0184749	0.399698	0.457042	0.390106	0.445755	0.368837	0.398029	0.0341497	-0.0499351	-0.0251401	-0.0331211	-0.00451628	-0.0248637	0.0573444	-0.00959174	0.0460572	-0.0308615	-0.00166899	0.0760388	0.0269077	0.0567299	0.0311902	0.0249197	2.28724	-2.77711	2.19425	-1.71611	-3.07457
N_27	Normal_stable	43.7166	43.8873	43.8916	43.618	43.5984	43.5891	0.141231	548.621	550.278	553.559	548.221	546.685	550.284	2.36472	0.503001	0.535564	0.536378	0.484193	0.480458	0.478672	0.0269379	0.469967	0.453569	0.421089	0.473925	0.489121	0.45351	0.0234033	0.0325633	0.033377	-0.0188083	-0.0225434	-0.0243292	-0.0163974	-0.0488776	0.00395852	0.0191539	-0.0164571	0.0364588	0.0591865	0.0192204	0.0295817	0.0293726	-0.466487	-0.97166	2.93415	2.4373	-2.54686
N_28	Normal_stable	42.0217	41.8118	41.8688	41.8549	42.0468	42.2786	0.174147	508.034	513.314	513.644	506.132	506.162	503.453	4.15631	0.179713	0.139682	0.150563	0.147905	0.184502	0.228712	0.033216	0.871647	0.819396	0.816131	0.89047	0.890176	0.916981	0.0411343	-0.0400311	-0.0291504	-0.0318087	0.0047881	0.048999	-0.0522503	-0.0555162	0.0188229	0.0185296	0.0453343	0.0658224	0.062704	0.0369607	0.0191383	0.066754	-2.22455	-2.05431	2.60726	1.31793	0.746569
N_29	Normal_stable	42.983	42.6668	42.9092	42.8087	43.3301	43.0719	0.228689	518.662	511.749	521.432	518.569	515.641	522.566	3.94875	0.363076	0.302757	0.348994	0.329824	0.429284	0.380026	0.0436191	0.766464	0.834878	0.739052	0.767385	0.796366	0.727825	0.0390802	-0.0603184	-0.0140816	-0.0332516	0.0662081	0.0169507	0.0684145	-0.0274116	0.000921383	0.0299024	-0.0386386	0.0912078	0.030817	0.0332644	0.0726475	0.0421932	2.29339	-2.04535	3.11389	0.424219	-1.15738
N_30	Normal_stable	43.0221	43.1435	43.5105	43.1854	43.0368	43.072	0.182057	584.439	583.565	583.478	588.489	577.377	582.898	3.56464	0.370522	0.393688	0.463695	0.401687	0.373339	0.380057	0.0347248	0.115479	0.124129	0.124994	0.0754002	0.185372	0.13073	0.0352787	0.0231662	0.0931737	0.0311653	0.00281768	0.00953527	0.00865016	0.00951564	-0.0400783	0.0698933	0.0152511	0.0247285	0.0936583	0.0507695	0.0699501	0.0179866	0.357363	0.101775	-0.909857	1.5305	1.01204
N_31	Normal_stable	45.9529	46.0347	46.148	45.7972	46.0363	45.9678	0.116732	567.568	570.583	571.253	569.698	569.262	569.093	1.281	0.929539	0.945141	0.966743	0.89984	0.945444	0.932382	0.0222649	0.282448	0.252614	0.245976	0.261363	0.265685	0.267352	0.0126779	0.0156027	0.037204	-0.0296982	0.0159056	0.00284392	-0.0298337	-0.036472	-0.0210842	-0.0167629	-0.0150955	0.0336674	0.0520994	0.0364215	0.0231081	0.0153611	-1.08893	-0.775462	-2.52422	-0.811635	-1.38458
N_32	Normal_stable	43.5582	43.5642	43.4896	43.358	43.3808	43.7782	0.152717	529.337	532.997	531.066	530.481	534.649	531.509	1.89129	0.472793	0.473932	0.459705	0.434593	0.43895	0.514743	0.0291286	0.660818	0.624596	0.643707	0.649494	0.608242	0.639317	0.0187178	0.00113893	-0.0130886	-0.0382005	-0.0338435	0.0419493	-0.0362224	-0.0171115	-0.0113238	-0.0525767	-0.0215015	0.0362403	0.0215434	0.0398435	0.0625275	0.0471387	-1.53936	-2.22377	-2.85341	-2.14273	-0.473645
N_33	Normal_stable	43.4839	43.6977	43.4267	43.4562	43.4889	43.2994	0.129143	562.584	570.557	558.99	559.675	558.639	564.751	4.58671	0.458618	0.499396	0.447707	0.453338	0.459568	0.423425	0.0246322	0.331771	0.252869	0.367343	0.360566	0.37082	0.310328	0.045394	0.040778	-0.010911	-0.00528041	0.000949439	-0.0351936	-0.0789023	0.0355713	0.0287949	0.0390486	-0.0214431	0.0888167	0.0372071	0.0292751	0.0390601	0.0412116	-1.09379	1.86842	1.75216	1.54649	-2.59437
N_34	Normal_stable	42.7584	42.9394	42.9935	42.3149	42.7276	42.9283	0.249998	554.814	555.044	552.485	556.335	555.412	553.32	1.41572	0.320236	0.354748	0.365076	0.235636	0.314353	0.352647	0.0476835	0.408674	0.406392	0.431727	0.393619	0.402754	0.423461	0.0140112	0.0345117	0.0448398	-0.0846009	-0.00588364	0.0324106	-0.00228158	0.023053	-0.0150553	-0.00591955	0.0147874	0.034587	0.0504188	0.08593	0.00834615	0.0356247	-0.0660144	0.474879	-2.96548	-2.35315	0.42804
N_35	Normal_stable	43.2285	43.3782	42.9976	43.1501	43.0969	43.4167	0.163019	521.263	524.231	525.169	515.107	525.795	521.656	3.93312	0.409908	0.438456	0.36585	0.394943	0.384793	0.445796	0.0310935	0.740719	0.711352	0.702069	0.801648	0.695866	0.736835	0.0389255	0.0285483	-0.0440575	-0.0149647	-0.0251149	0.0358881	-0.0293664	-0.0386494	0.060929	-0.0448526	-0.00388361	0.0409559	0.0586075	0.0627398	0.0514054	0.0360976	-0.799523	-2.42149	1.81164	-2.08124	-0.107795
N_36	Normal_stable	43.3516	43.3931	43.476	43.2877	43.3775	43.3705	0.061188	525.792	523.339	529.223	531.944	523.688	526	3.33294	0.433381	0.441289	0.457112	0.421194	0.438319	0.436975	0.0116707	0.695902	0.720179	0.661947	0.635014	0.716726	0.69384	0.0329856	0.00790806	0.0237314	-0.0121873	0.00493792	0.00359351	0.0242767	-0.0339557	-0.0608878	0.0208233	-0.00206219	0.0255323	0.0414267	0.0620956	0.0214008	0.00414318	1.25589	-0.960813	-1.76835	1.33796	-0.520981
N_37	Normal_stable	44.5115	44.3929	44.4968	44.236	44.7982	44.3883	0.188426	562.568	556.012	559.139	562.163	557.369	565.822	3.66487	0.654612	0.631988	0.651809	0.602057	0.709288	0.63111	0.0359396	0.331937	0.396819	0.365872	0.335945	0.383382	0.299732	0.0362706	-0.0226242	-0.00280336	-0.052555	0.0546751	-0.0235021	0.064882	0.0339347	0.00400838	0.0514454	-0.0322053	0.0687134	0.0340503	0.0527077	0.0750733	0.0398689	1.90631	1.65322	3.06547	0.754973	-2.20122
N_38	Normal_stable	42.132	42.1234	42.0899	42.0068	42.0951	41.9625	0.068204	536.768	532.816	532.682	537.225	538.521	537.864	2.57128	0.200754	0.199125	0.192718	0.176876	0.193713	0.168423	0.0130089	0.587273	0.626379	0.627705	0.582752	0.569922	0.576426	0.0254476	-0.00162969	-0.00803633	-0.0238777	-0.00704116	-0.0323317	0.0391057	0.0404318	-0.00452161	-0.0173518	-0.0108477	0.0391397	0.0412227	0.0243021	0.018726	0.034103	1.61245	1.767	-2.95444	-1.95628	-2.81788
N_39	Normal_stable	43.0935	42.9081	43.0574	43.137	42.8386	43.028	0.11439	573.91	574.701	578.109	573.686	577.285	576.708	1.87524	0.384149	0.348788	0.377267	0.392448	0.335536	0.371659	0.0218182	0.219683	0.211854	0.178129	0.221897	0.186276	0.191989	0.0185589	-0.0353603	-0.00688217	0.00829959	-0.0486126	-0.0124895	-0.00782851	-0.0415539	0.00221384	-0.0334067	-0.0276941	0.0362166	0.0421199	0.00858978	0.0589846	0.0303801	-2.92371	-1.73493	0.260672	-2.53951	-1.99447
N_40	Normal_stable	43.5703	43.7121	43.3194	43.5993	43.5639	43.6439	0.133653	579.628	583.148	581.053	573.783	583.781	578.814	3.61946	0.475095	0.502132	0.427238	0.48062	0.47387	0.489131	0.0254925	0.163091	0.128258	0.148988	0.220943	0.121995	0.171144	0.0358212	0.0270373	-0.047857	0.00552492	-0.00122472	0.0140366	-0.0348331	-0.0141033	0.0578513	-0.0410967	0.00805302	0.0440949	0.0498918	0.0581146	0.041115	0.0161826	-0.91074	-2.85501	1.47558	-1.60059	0.520868
N_41	Normal_stable	43.5234	43.5264	43.811	43.6551	43.3984	43.3919	0.160233	517.513	519.357	515.185	512.813	521.079	514.594	3.1215	0.466152	0.466723	0.520997	0.491263	0.442301	0.441074	0.0305621	0.777832	0.759585	0.800876	0.824353	0.742543	0.806724	0.030893	0.000571248	0.0548449	0.0251113	-0.0238507	-0.0250778	-0.0182467	0.0230437	0.0465211	-0.0352886	0.0288923	0.0182556	0.0594893	0.0528658	0.0425927	0.0382578	-1.5395	0.397766	1.07583	-2.16515	2.28563
N_42	Normal_stable	43.3072	43.4183	43.1801	43.4146	43.047	43.1661	0.149415	551.1	547.043	547.421	542.711	549.688	546.018	2.92996	0.424916	0.446093	0.400666	0.4454	0.375289	0.397993	0.0284988	0.445427	0.485582	0.48184	0.528454	0.4594	0.495721	0.0289974	0.0211771	-0.02425	0.0204833	-0.0496275	-0.0269227	0.0401553	0.0364133	0.0830277	0.0139732	0.0502943	0.0453974	0.0437492	0.085517	0.0515571	0.0570469	1.08549	2.15831	1.32892	2.86714	2.06229
N_43	Normal_stable	45.0132	45.0567	45.1433	45.1759	44.9382	44.8877	0.112781	541.077	541.142	539.169	539.275	539.611	540.631	0.904897	0.750307	0.758605	0.77512	0.781344	0.736007	0.726365	0.0215114	0.544626	0.543985	0.563514	0.562458	0.559138	0.549035	0.00895562	0.0082985	0.0248139	0.0310373	-0.0142994	-0.0239417	-0.000640886	0.0188877	0.0178322	0.0145123	0.00440913	0.00832322	0.0311845	0.0357953	0.0203735	0.0243443	-0.0770761	0.650615	0.52149	2.3488	2.95947
N_44	Normal_stable	44.1272	44.319	43.9548	44.1048	44.222	44.177	0.122596	535.866	539.314	534.009	537.507	538.608	535.521	2.01914	0.58132	0.617899	0.548427	0.577036	0.599399	0.590804	0.0233835	0.596199	0.562071	0.614573	0.579962	0.569064	0.599612	0.0199831	0.0365794	-0.0328926	-0.00428385	0.0180792	0.00948438	-0.0341285	0.0183741	-0.0162372	-0.0271349	0.00341256	0.050028	0.0376767	0.0167928	0.0326061	0.0100796	-0.75075	2.63216	-1.82875	-0.983069	0.345386
N_45	Normal_stable	43.6591	43.5046	43.6207	43.7031	43.6883	43.4608	0.100614	538.651	539.583	539.777	542.058	541.151	537.865	1.55055	0.492029	0.462558	0.484697	0.500427	0.497597	0.454201	0.0191908	0.568631	0.559408	0.557489	0.534918	0.543889	0.576413	0.0153455	-0.0294709	-0.00733148	0.00839887	0.00556881	-0.0378273	-0.00922252	-0.0111417	-0.0337122	-0.024742	0.00778258	0.0308802	0.0133375	0.0347427	0.0253609	0.0386196	-2.83831	-2.15279	-1.32663	-1.34941	2.93868
N_46	Normal_stable	44.0027	43.8432	43.9776	43.9694	43.9776	44.06	0.0711994	533.36	536.178	528.938	533.345	532.625	534.06	2.36957	0.557573	0.527142	0.552788	0.551216	0.552773	0.568492	0.0135803	0.621002	0.593107	0.664767	0.621144	0.628273	0.614075	0.0234512	-0.0304308	-0.00478441	-0.00635675	-0.00479923	0.0109192	-0.0278956	0.0437646	0.000141739	0.00727085	-0.00692765	0.0412819	0.0440253	0.00635833	0.00871194	0.0129314	-2.39963	1.67969	3.1193	2.15421	-0.565364
N_47	Normal_stable	43.1677	43.2847	43.314	43.0761	43.1514	43.0153	0.115739	540.753	543.846	540.773	538.53	540.644	539.045	1.85961	0.398302	0.420618	0.426201	0.380828	0.395198	0.369226	0.0220756	0.547828	0.517224	0.547638	0.569828	0.548913	0.564737	0.0184043	0.0223158	0.0278988	-0.0174736	-0.00310409	-0.0290759	-0.0306031	-0.000189328	0.0220007	0.00108513	0.016909	0.0378754	0.0278994	0.0280955	0.00328829	0.0336351	-0.940741	-0.00678612	2.24201	2.80529	2.61485
N_48	Normal_stable	41.8783	41.8993	42.0688	42.0012	41.5071	41.7781	0.198275	553.625	553.114	552.798	554.796	551.093	554.282	1.301	0.152372	0.156369	0.188705	0.175805	0.0815575	0.133261	0.037818	0.420439	0.4255	0.428626	0.408848	0.445496	0.413941	0.0128758	0.00399709	0.0363327	0.0234326	-0.0708148	-0.0191117	0.00506019	0.00818619	-0.0115912	0.0250566	-0.00649789	0.00644843	0.0372435	0.0261427	0.075117	0.0201861	0.902239	0.221612	-0.459369	2.80151	-2.81386
N_49	Normal_stable	44.1382	44.1847	44.1489	44.1774	44.1966	44.0881	0.0397865	532.935	530.635	536.194	536.172	529.852	531.262	2.7799	0.583407	0.592286	0.585451	0.590895	0.594556	0.573853	0.00758871	0.625206	0.647965	0.592952	0.593173	0.655719	0.641767	0.0275123	0.00887955	0.00204419	0.00748822	0.011149	-0.00955313	0.0227599	-0.0322536	-0.032033	0.0305129	0.0165617	0.0244307	0.0323183	0.0328966	0.032486	0.0191194	1.19882	-1.5075	-1.34115	1.22048	2.094
N_50	Normal_stable	44.0867	44.1829	44.1741	44.3022	44.1664	44.4449	0.127446	564.332	563.225	565.729	563.379	560.811	566.7	2.07549	0.57359	0.591946	0.590268	0.614685	0.588781	0.641906	0.0243085	0.314478	0.325433	0.300647	0.323906	0.34932	0.291044	0.0205408	0.0183554	0.0166772	0.0410949	0.0151904	0.0683162	0.0109553	-0.0138311	0.00942852	0.0348426	-0.0234343	0.0213762	0.0216664	0.0421626	0.03801	0.0722237	0.538095	-0.692378	0.22553	1.15967	-0.330449
N_51	Normal_stable	44.0836	44.1	43.8273	43.9363	44.2556	44.1554	0.154267	512.466	518.909	514.122	515.406	509.729	520.891	4.11695	0.573005	0.576126	0.524107	0.5449	0.605806	0.586693	0.0294242	0.827786	0.764017	0.811398	0.798689	0.854872	0.744399	0.0407448	0.00312096	-0.048898	-0.0281052	0.0328015	0.0136884	-0.0637695	-0.0163887	-0.0290968	0.0270855	-0.0833876	0.0638458	0.0515714	0.040454	0.0425389	0.0845037	-1.52189	-2.8182	-2.33886	0.69024	-1.40809
N_52	Normal_stable	42.6272	42.6653	42.4992	42.6019	42.7682	42.4682	0.110181	560.531	556.559	564.596	554.412	561.339	563.788	4.00897	0.295212	0.302475	0.2708	0.290386	0.322112	0.264876	0.0210154	0.352096	0.391405	0.311863	0.412648	0.3441	0.319858	0.0396762	0.00726321	-0.0244116	-0.00482615	0.0268996	-0.0303364	0.0393091	-0.0402331	0.0605523	-0.0079957	-0.0322376	0.0399745	0.0470598	0.0607443	0.0280628	0.0442669	1.38809	-2.11617	1.65033	-0.288925	-2.32582
N_53	Normal_stable	44.542	44.7079	44.4832	44.5302	44.6077	44.7816	0.114971	562.446	568.9	566.516	555.802	557.133	564.544	5.19455	0.660424	0.692075	0.649223	0.65818	0.672968	0.70613	0.0219291	0.333138	0.269268	0.292859	0.398896	0.385721	0.312373	0.0514096	0.0316515	-0.0112008	-0.00224367	0.0125437	0.0457062	-0.0638694	-0.0402788	0.0657576	0.0525835	-0.0207647	0.071282	0.0418071	0.0657959	0.0540589	0.0502019	-1.1107	-1.84202	1.6049	1.33663	-0.426431
N_54	Normal_stable	43.6642	43.5763	43.8202	43.8883	43.9808	43.699	0.15145	575.827	572.883	570.62	567.959	572.464	575.628	3.00437	0.49301	0.476228	0.52275	0.535749	0.553382	0.499639	0.0288869	0.200715	0.229848	0.252247	0.278576	0.23399	0.202675	0.0297338	-0.0167823	0.0297396	0.0427388	0.0603711	0.00662816	0.0291331	0.0515323	0.0778613	0.0332754	0.00196033	0.0336212	0.0594981	0.08882	0.0689342	0.00691198	2.09342	1.04738	1.06879	0.50375	0.28756
N_55	Normal_stable	44.4596	44.4633	44.5285	44.2773	44.7378	44.1149	0.214023	554.384	549.983	553.636	554.561	557.833	553.984	2.50584	0.644712	0.645427	0.657857	0.60994	0.697775	0.57897	0.0408218	0.412932	0.456483	0.42033	0.411177	0.378796	0.416882	0.0247999	0.000714891	0.0131448	-0.0347723	0.0530626	-0.0657427	0.0435515	0.00739819	-0.00175508	-0.0341358	0.00395029	0.0435574	0.0150838	0.0348165	0.0630943	0.0658613	1.55438	0.512633	-3.09116	-0.571659	3.08158
N_56	Normal_stable	43.4437	43.3257	43.6211	43.2959	43.4814	43.2478	0.139206	559.874	564.109	561.578	559.423	567.109	558.358	3.3092	0.450952	0.428431	0.484775	0.422759	0.458143	0.413584	0.0265515	0.358595	0.316684	0.341726	0.363059	0.286991	0.373602	0.0327507	-0.0225208	0.0338234	-0.0281933	0.00719143	-0.0373678	-0.0419113	-0.0168696	0.00446357	-0.0716038	0.0150066	0.0475788	0.0377969	0.0285444	0.071964	0.0402685	-2.06387	-0.462653	2.98458	-1.4707	2.75972
N_57	Normal_stable	43.5372	43.4976	43.5049	43.5712	43.656	43.5504	0.0575651	501.13	497.866	498.414	506.054	502.325	499.85	3.00433	0.468776	0.461234	0.462622	0.475268	0.491434	0.471298	0.0109797	0.939975	0.972277	0.966859	0.891239	0.928149	0.952642	0.0297334	-0.00754207	-0.00615391	0.00649137	0.0226577	0.00252174	0.0323013	0.0268835	-0.0487361	-0.0118267	0.0126667	0.0331701	0.0275788	0.0491665	0.0255586	0.0129153	1.80018	1.79583	-1.43838	-0.481073	1.37428
N_58	Normal_stable	44.3211	44.1587	44.5489	44.5181	43.8732	44.0435	0.267975	516.323	517.987	517.182	518.76	512.556	516.469	2.16141	0.618298	0.587315	0.66174	0.655881	0.532862	0.565341	0.0511124	0.789617	0.77314	0.781106	0.765492	0.82689	0.788162	0.0213911	-0.0309829	0.0434416	0.0375825	-0.0854363	-0.0529572	-0.0164771	-0.00851041	-0.0241248	0.0372734	-0.0014546	0.0350918	0.0442674	0.0446593	0.0932131	0.0529772	-2.65282	-0.193455	-0.57067	2.73021	-3.11413
N_59	Normal_stable	44.2917	44.2524	43.9447	44.3775	44.6613	44.2357	0.231969	522.191	518.574	521.862	525.582	519.622	524.158	2.64338	0.612695	0.605189	0.546498	0.62906	0.683182	0.602004	0.0442447	0.731534	0.767338	0.734795	0.697973	0.756959	0.712074	0.0261611	-0.00750564	-0.0661968	0.0163651	0.0704878	-0.010691	0.035804	0.00326103	-0.0335602	0.025425	-0.0194595	0.0365822	0.066277	0.0373376	0.074933	0.0222029	1.77744	3.09237	-1.11709	0.346175	-2.07318
N_60	Normal_stable	44.7594	44.6719	45.0038	44.831	44.79	44.9303	0.119873	541.932	545.289	544.86	546.009	540.768	546.734	2.37518	0.701895	0.685205	0.748512	0.715562	0.707737	0.734497	0.022864	0.536159	0.502942	0.507187	0.495818	0.547682	0.488637	0.0235068	-0.0166905	0.0466168	0.0136666	0.00584155	0.0326018	-0.0332179	-0.0289723	-0.0403412	0.0115221	-0.0475221	0.0371753	0.0548864	0.0425933	0.0129183	0.0576301	-2.03641	-0.556077	-1.24416	1.10158	-0.969504
N_61	Normal_stable	45.6016	45.4895	45.6645	45.3406	45.7207	45.4908	0.138497	544.573	542.69	538.611	550.547	542.181	543.474	3.92229	0.862539	0.841145	0.874539	0.812754	0.885242	0.841409	0.0264163	0.510023	0.528661	0.569033	0.450902	0.533703	0.520905	0.0388183	-0.0213939	0.0119998	-0.0497852	0.0227033	-0.0211299	0.0186371	0.0590097	-0.0591218	0.0236791	0.0108815	0.0283733	0.0602175	0.0772913	0.0328045	0.0237672	2.42495	1.37018	-2.27067	0.806434	2.66603
N_62	Normal_stable	41.9837	42.0132	41.9848	41.8054	42.0258	41.8319	0.0963869	551.808	552.626	553.097	556.01	549.397	556.01	2.55061	0.172462	0.178096	0.172678	0.138454	0.18051	0.143515	0.0183844	0.438427	0.430332	0.425669	0.396835	0.462288	0.396836	0.025243	0.00563402	0.000216268	-0.0340079	0.00804803	-0.028947	-0.00809495	-0.0127571	-0.0415915	0.0238618	-0.0415911	0.00986258	0.0127589	0.0537251	0.0251825	0.0506729	-0.962765	-1.55385	-2.25622	1.2455	-2.17883
N_63	Normal_stable	44.9671	45.0338	44.9378	45.1337	44.919	45.118	0.0921562	517.915	518.769	517.087	514.748	521.779	519.002	2.32419	0.741515	0.75423	0.735916	0.77329	0.732332	0.770286	0.0175775	0.773854	0.765404	0.782047	0.805196	0.735611	0.763101	0.0230022	0.0127152	-0.00559935	0.0317752	-0.0091834	0.028771	-0.00844959	0.00819289	0.0313415	-0.038243	-0.0107533	0.0152667	0.00992351	0.0446313	0.0393302	0.0307149	-0.586521	2.17032	0.778528	-1.80647	-0.357679
N_64	Normal_stable	43.953	43.9616	43.9405	43.7763	43.6308	44.0076	0.144761	577.864	579.308	578.592	578.23	576.449	578.837	0.996593	0.548091	0.549734	0.545701	0.514382	0.486633	0.558505	0.0276111	0.180547	0.166262	0.173348	0.176933	0.194559	0.170924	0.00986313	0.00164277	-0.0023906	-0.0337096	-0.0614579	0.0104139	-0.014285	-0.00719845	-0.00361372	0.0140124	-0.00962216	0.0143791	0.00758503	0.0339028	0.0630351	0.0141787	-1.4563	-1.89144	-3.0348	2.91743	-0.745903
N_65	Normal_stable	45.3651	45.6409	45.2169	45.4131	45.6253	45.1921	0.193138	533.056	532.432	532.371	535.072	536.937	533.975	1.77625	0.817428	0.870034	0.789156	0.826579	0.867063	0.784418	0.0368382	0.624008	0.630181	0.630791	0.604057	0.585598	0.614918	0.0175793	0.0526062	-0.0282722	0.00915168	0.0496356	-0.0330096	0.00617273	0.00678286	-0.0199511	-0.0384101	-0.00909066	0.0529671	0.0290745	0.0219499	0.0627616	0.0342385	0.116804	2.90613	-1.14073	-0.658586	-2.87286
N_66	Normal_stable	43.9868	44.2773	44.0654	43.5083	43.8862	43.8335	0.257324	559.025	559.237	561.392	560.698	556.565	559.192	1.66652	0.554524	0.609933	0.569519	0.463273	0.535343	0.525295	0.0490808	0.366998	0.364895	0.343572	0.350435	0.391342	0.365345	0.0164933	0.0554091	0.0149944	-0.0912514	-0.0191812	-0.0292294	-0.00210229	-0.0234251	-0.0165629	0.0243443	-0.00165238	0.0554489	0.027813	0.0927423	0.030993	0.029276	-0.0379231	-1.00141	-2.96204	2.23812	-3.08512
N_67	Normal_stable	41.9684	41.8284	41.7691	41.8001	41.6371	42.01	0.136526	546.954	547.414	552.104	547.061	544.645	551.871	2.9902	0.169548	0.142847	0.131536	0.137452	0.106358	0.17749	0.0260404	0.486463	0.481909	0.435495	0.485399	0.509318	0.437795	0.0295936	-0.026701	-0.038012	-0.0320959	-0.0631904	0.00794153	-0.00455476	-0.0509681	-0.00106469	0.0228541	-0.0486687	0.0270867	0.0635819	0.0321135	0.0671962	0.0493124	-2.97263	-2.2116	-3.10843	2.79456	-1.40905
N_68	Normal_stable	41.8294	41.5881	41.844	41.5065	41.6971	41.7303	0.132964	579.609	578.691	578.034	576.624	579.37	579.262	1.121	0.143042	0.0970103	0.145832	0.0814464	0.117805	0.124139	0.0253611	0.163284	0.17237	0.178866	0.192825	0.165641	0.166715	0.0110943	-0.0460321	0.00278948	-0.061596	-0.0252378	-0.0189034	0.00908647	0.0155823	0.0295413	0.00235699	0.00343134	0.0469203	0.01583	0.0683136	0.0253476	0.0192123	2.9467	1.39366	2.6944	3.04847	2.96203
N_69	Normal_stable	44.396	44.5559	44.2395	44.5895	44.5543	44.6551	0.152846	587.67	589.308	582.916	592.181	592.862	584.674	3.98529	0.632591	0.663091	0.602724	0.669484	0.66278	0.681997	0.0291531	0.0835012	0.0672869	0.13055	0.0388577	0.0321222	0.113155	0.0394418	0.0304998	-0.029867	0.0368936	0.0301894	0.0494059	-0.0162143	0.0470491	-0.0446435	-0.0513789	0.0296537	0.0345418	0.0557285	0.0579153	0.0595919	0.0576219	-0.488622	2.13642	-0.880161	-1.03956	0.540571
N_70	Normal_stable	44.6858	44.6951	44.6564	44.1694	44.9841	44.8355	0.274835	539.357	542.72	539.476	537.772	541.318	544.377	2.43896	0.687865	0.689639	0.682255	0.589367	0.744752	0.71641	0.0524209	0.561646	0.528365	0.56047	0.57733	0.542245	0.511965	0.024138	0.00177396	-0.00561077	-0.0984984	0.0568863	0.0285444	-0.0332817	-0.00117627	0.0156834	-0.0194018	-0.0496817	0.0333289	0.00573274	0.0997392	0.0601039	0.057298	-1.51755	-2.93494	2.98369	-0.32869	-1.0493
N_71	Normal_stable	42.7059	42.8083	42.9555	43.0411	42.41	42.5993	0.232625	536.313	537.132	535.881	541.211	533.333	536.615	2.55693	0.310218	0.329749	0.357825	0.374162	0.253781	0.289889	0.0443698	0.591771	0.583664	0.596047	0.543295	0.621266	0.588784	0.0253056	0.0195309	0.0476075	0.063944	-0.0564368	-0.0203287	-0.00810744	0.0042755	-0.0484759	0.0294949	-0.00298728	0.0211468	0.0477991	0.0802418	0.0636794	0.020547	-0.393462	0.0895671	-0.648665	2.66001	-2.99569
N_72	Normal_stable	43.7846	44.1785	43.9051	44.1327	43.3861	43.7672	0.288701	560.366	561.999	565.709	557.723	563.248	562.86	2.72104	0.515973	0.5911	0.538959	0.582358	0.439953	0.512648	0.0550655	0.35373	0.337559	0.300844	0.379885	0.325203	0.329043	0.0269297	0.075127	0.0229862	0.0663852	-0.0760203	-0.0033247	-0.0161708	-0.052886	0.0261551	-0.0285267	-0.0246865	0.0768476	0.0576654	0.0713519	0.0811964	0.0249094	-0.212012	-1.16079	0.375315	-2.7826	-1.70467
N_73	Normal_stable	43.2291	43.3307	43.1729	43.2574	42.9576	43.1551	0.127396	547.177	549.161	550.276	545.752	549.887	550.366	1.89011	0.410005	0.429389	0.399294	0.415405	0.358227	0.395897	0.024299	0.484255	0.464618	0.45358	0.498354	0.457431	0.452692	0.0187061	0.0193837	-0.0107117	0.00539944	-0.0517784	-0.0141084	-0.0196367	-0.0306752	0.014099	-0.0268242	-0.0315633	0.0275922	0.0324916	0.0150975	0.0583142	0.0345729	-0.791884	-1.90676	1.20506	-2.6636	-1.99114
N_74	Normal_stable	44.9451	44.7145	44.8786	45.1515	45.03	44.9049	0.14744	552.934	549.11	554.094	549.827	549.719	545.759	2.96352	0.737309	0.693323	0.724639	0.776683	0.753515	0.729641	0.0281222	0.42728	0.465121	0.415797	0.458029	0.459093	0.498293	0.0293295	-0.043986	-0.0126694	0.039374	0.0162059	-0.00766808	0.0378407	-0.0114839	0.0307488	0.0318121	0.0710122	0.0580231	0.0170996	0.049958	0.0357022	0.071425	2.43116	-2.40524	0.663012	1.09964	1.67836
N_75	Normal_stable	45.2855	45.1893	45.0679	45.1885	45.1806	45.0993	0.0769055	532.408	537.698	532.491	536.575	538.264	530.951	3.14297	0.802235	0.783896	0.760733	0.783737	0.782227	0.766727	0.0146686	0.630426	0.578064	0.629601	0.589183	0.572463	0.644838	0.0311055	-0.0183392	-0.0415019	-0.0184985	-0.020008	-0.0355078	-0.0523625	-0.000824976	-0.0412427	-0.0579632	0.0144118	0.0554811	0.0415101	0.0452013	0.0613193	0.0383211	-1.90768	-3.12172	-1.99242	-1.90317	2.75603
N_76	Normal_stable	44.5765	44.7306	44.2457	44.7436	44.4202	44.7085	0.201371	561.63	564.597	560.475	563.462	562.49	557.121	2.62931	0.66702	0.696407	0.603921	0.698887	0.637206	0.692193	0.0384086	0.341219	0.311847	0.352647	0.32308	0.332701	0.385838	0.0260219	0.0293874	-0.0630986	0.0318671	-0.0298136	0.0251729	-0.0293722	0.0114281	-0.018139	-0.00851779	0.0446183	0.0415493	0.0641252	0.0366679	0.0310065	0.0512296	-0.78514	2.96242	-0.517471	-2.8633	1.05713
N_77	Normal_stable	43.6086	43.5806	43.9736	43.335	43.4437	43.7373	0.224719	555.357	560.747	553.916	557.695	551.432	555.408	3.19482	0.482399	0.477058	0.552019	0.430216	0.450946	0.506942	0.042862	0.403301	0.349956	0.41756	0.380157	0.442146	0.402795	0.0316186	-0.00534055	0.0696202	-0.0521832	-0.0314533	0.0245427	-0.0533449	0.0142592	-0.0231433	0.038845	-0.000505955	0.0536116	0.0710655	0.057085	0.0499825	0.024548	-1.67058	0.20202	-2.72416	2.25143	-0.0206123
N_78	Normal_stable	43.3878	43.3109	43.2827	43.717	43.3256	43.1134	0.199265	537.348	536.917	546.567	533.659	538.319	535.41	4.48622	0.440281	0.425618	0.42024	0.503081	0.428422	0.387949	0.0380069	0.581531	0.585797	0.490294	0.618038	0.571922	0.600711	0.0443994	-0.0146634	-0.020041	0.0627998	-0.0118589	-0.0523322	0.00426574	-0.0912367	0.0365065	-0.00960958	0.0191797	0.0152713	0.0934118	0.0726398	0.0152636	0.0557362	2.8585	-1.78702	0.526568	-2.46059	2.7903
N_79	Normal_stable	44.0705	44.3165	44.3481	44.0961	43.8767	43.6142	0.276503	530.624	531.65	530.04	528.376	531.656	531.636	1.30583	0.570494	0.617424	0.623445	0.575384	0.53354	0.483472	0.052739	0.648073	0.637928	0.653853	0.670325	0.637863	0.638059	0.0129236	0.0469306	0.0529509	0.00489005	-0.036954	-0.0870213	-0.0101452	0.00578051	0.0222518	-0.0102102	-0.0100142	0.0480147	0.0532655	0.0227828	0.0383385	0.0875956	-0.212898	0.108737	1.35447	-2.87202	-3.02702
N_80	Normal_stable	44.7696	45.0174	44.7266	44.8409	44.9417	44.7967	0.110474	587.67	585.71	588.779	588.219	591.289	590.189	1.95641	0.703839	0.751098	0.695648	0.717431	0.736672	0.709008	0.0210714	0.0835012	0.102897	0.0725293	0.0780637	0.0476831	0.058572	0.0193623	0.0472582	-0.00819184	0.013592	0.0328326	0.00516837	0.0193958	-0.0109719	-0.00543744	-0.0358181	-0.0249292	0.0510836	0.0136927	0.0146393	0.0485892	0.0254593	0.389459	-2.21213	-0.380546	-0.82886	-1.36637
N_81	Normal_stable	42.3279	42.1462	42.5145	42.3231	42.4246	42.3153	0.123453	548.838	551.432	545.579	549.817	546.338	549.896	2.25675	0.238119	0.203458	0.273711	0.237216	0.256575	0.235715	0.0235469	0.467816	0.442145	0.500065	0.458128	0.492562	0.457341	0.0223347	-0.0346607	0.0355917	-0.000903065	0.0184565	-0.00240385	-0.025671	0.0322494	-0.00968757	0.0247463	-0.0104744	0.0431319	0.0480291	0.00972957	0.0308711	0.0107467	-2.50411	0.73617	-1.66375	0.929972	-1.79639
N_82	Normal_stable	44.8816	44.78	44.9599	44.8659	44.9762	44.8811	0.070905	532.228	533.388	536.246	539.657	529.21	530.995	3.78607	0.725202	0.705823	0.740132	0.722215	0.743245	0.725102	0.0135241	0.632205	0.62072	0.592436	0.558681	0.662073	0.644404	0.0374701	-0.019379	0.0149297	-0.00298696	0.0180425	-0.000100159	-0.0114855	-0.0397698	-0.0735247	0.0298678	0.0121984	0.0225269	0.0424798	0.0735853	0.0348944	0.0121988	-2.60657	-1.21167	-1.6114	1.02738	1.57901
N_83	Normal_stable	41.4447	41.1182	41.3086	41.4497	41.4086	41.2226	0.134462	554.161	550.629	557.986	555.154	551.401	553.905	2.65629	0.0696652	0.00738039	0.0436968	0.0706103	0.0627781	0.0272995	0.0256468	0.415133	0.450094	0.37728	0.405305	0.442452	0.417664	0.0262889	-0.0622848	-0.0259684	0.000945124	-0.00688708	-0.0423657	0.0349607	-0.037853	-0.00982798	0.0273189	0.00253096	0.0714259	0.0459044	0.00987332	0.0281736	0.0424412	2.63011	-2.17209	-1.47492	1.81775	3.08192
N_84	Normal_stable	43.0026	43.0133	43.1268	42.9397	42.7546	43.0247	0.12453	557.683	557.401	556.383	553.819	551.261	555.241	2.44026	0.36682	0.368862	0.390493	0.354806	0.319508	0.371024	0.0237523	0.380276	0.383072	0.393146	0.41852	0.443834	0.404448	0.0241509	0.00204175	0.0236724	-0.0120138	-0.0473121	0.00420363	0.00279618	0.0128695	0.0382444	0.0635579	0.0241717	0.00346228	0.0269446	0.0400869	0.0792341	0.0245345	0.940093	0.497956	1.87517	2.2107	1.39861
N_85	Normal_stable	43.1687	42.9104	43.1673	43.4464	43.5531	43.4186	0.237965	553.313	549.854	552.909	555.111	561.102	556.206	3.79549	0.398486	0.349222	0.398232	0.451452	0.471813	0.446156	0.0453884	0.423527	0.457766	0.427528	0.405731	0.346441	0.394898	0.0375634	-0.0492639	-0.000253677	0.0529658	0.0733267	0.0476704	0.0342386	0.00400087	-0.0177957	-0.0770866	-0.0286288	0.0599934	0.0040089	0.0558754	0.106391	0.0556065	2.53423	1.63412	-0.324135	-0.81039	-0.540828
N_86	Normal_stable	43.4436	43.4175	43.5862	43.2604	43.3922	43.3922	0.104976	545.481	545.209	548.636	539.164	542.954	544.924	3.14813	0.450935	0.445942	0.478134	0.415979	0.441116	0.441126	0.0200227	0.501044	0.50373	0.46981	0.56356	0.526048	0.506549	0.0311566	-0.00499269	0.0271989	-0.0349561	-0.00981923	-0.00980851	0.00268584	-0.0312341	0.0625159	0.0250037	0.00550424	0.00566927	0.0414168	0.0716252	0.0268627	0.0112474	2.64804	-0.854346	2.08064	1.945	2.63021
N_87	Normal_stable	44.5672	44.8529	44.6077	44.715	44.2142	44.4051	0.226152	557.403	556.555	556.974	557.339	548.929	558.188	3.45684	0.665246	0.719729	0.672956	0.693418	0.597901	0.634312	0.0431353	0.383048	0.391438	0.387293	0.383686	0.46692	0.375281	0.0342118	0.0544825	0.00770973	0.0281719	-0.0673448	-0.0309344	0.00838994	0.00424496	0.000637153	0.0838715	-0.00776764	0.0551247	0.00880112	0.0281791	0.107563	0.0318948	0.152793	0.503303	0.0226127	2.24733	-2.89558
N_88	Normal_stable	43.3637	43.4428	43.143	43.5469	43.5964	43.3333	0.163493	549.146	550.11	548.478	545.07	550.353	543.815	2.73691	0.435686	0.450777	0.3936	0.470632	0.480063	0.429889	0.031184	0.464772	0.455226	0.47138	0.505107	0.452823	0.517529	0.0270868	0.0150913	-0.0420858	0.0349455	0.0443768	-0.0057969	-0.00954609	0.00660812	0.0403355	-0.0119483	0.0527573	0.0178571	0.0426014	0.053368	0.0459572	0.0530749	-0.564013	2.98585	0.856875	-0.263009	1.68024
N_89	Normal_stable	43.7859	43.6155	43.7504	43.601	44.2324	44.0594	0.253191	532.499	536.63	534.872	530.25	534.527	534.828	2.23293	0.516221	0.483711	0.509452	0.480956	0.601372	0.568379	0.0482926	0.629522	0.588633	0.60604	0.651777	0.609451	0.606474	0.0220989	-0.0325099	-0.0067695	-0.0352654	0.0851503	0.0521579	-0.0408893	-0.0234818	0.0222549	-0.0200707	-0.0230478	0.0522382	0.0244381	0.0417004	0.0874838	0.0570233	-2.24253	-1.85147	2.57864	-0.231484	-0.416085
N_90	Normal_stable	44.0386	43.9725	44.3796	44.0507	43.8689	43.8444	0.193049	575.241	572.622	575.665	574.794	578.383	575.026	1.85144	0.56442	0.551805	0.629461	0.566714	0.532052	0.527371	0.0368213	0.206506	0.232425	0.202316	0.210929	0.175416	0.20864	0.0183235	-0.0126147	0.0650412	0.00229391	-0.032368	-0.0370489	0.025919	-0.00419037	0.00442266	-0.03109	0.00213421	0.0288257	0.065176	0.00498216	0.0448807	0.0371104	2.02374	-0.0643376	1.09232	-2.37633	3.08405
N_91	Normal_stable	44.2026	44.0471	44.498	44.4634	44.3771	44.2908	0.169921	536.986	538.255	536.828	533.023	536.006	540.792	2.5608	0.595699	0.566028	0.652046	0.645434	0.628985	0.612516	0.0324099	0.585115	0.572558	0.586673	0.624337	0.594813	0.547444	0.0253439	-0.0296713	0.0563461	0.0497348	0.0332858	0.0168161	-0.0125562	0.00155865	0.039222	0.00969881	-0.0376703	0.0322187	0.0563677	0.0633397	0.03467	0.0412533	-2.74127	0.0276549	0.667765	0.28353	-1.15094
N_92	Normal_stable	42.3527	42.4684	42.5104	42.4583	42.4062	42.4787	0.0568469	529.93	532.258	525.742	529.821	530.849	527.112	2.41945	0.242856	0.264926	0.272924	0.263003	0.25305	0.266892	0.0108427	0.654942	0.631902	0.696396	0.656027	0.645848	0.682836	0.0239449	0.0220707	0.0300687	0.0201474	0.0101948	0.0240361	-0.0230405	0.0414541	0.00108545	-0.00909427	0.0278937	0.0319058	0.051211	0.0201766	0.0136616	0.0368211	-0.806892	0.94326	0.0538233	-0.728407	0.859546
N_93	Normal_stable	43.5131	43.7757	43.6952	43.6063	43.545	43.6703	0.0984329	563.086	557.39	565.399	567.063	568.952	563.754	3.99982	0.464178	0.514271	0.49891	0.481955	0.470273	0.494165	0.0187747	0.326811	0.383174	0.303913	0.287449	0.268751	0.320196	0.0395856	0.0500923	0.0347314	0.0177763	0.00609428	0.0299866	0.0563636	-0.0228974	-0.0393613	-0.0580594	-0.00661435	0.0754062	0.0415999	0.0431893	0.0583784	0.0307074	0.84424	-0.582865	-1.1466	-1.46621	-0.217101
N_94	Normal_stable	44.8485	44.9899	44.8177	44.97	44.6696	44.8499	0.115933	543.229	540.178	543.4	541.31	543.677	538.381	2.12685	0.7189	0.745854	0.713025	0.742061	0.684766	0.71915	0.0221125	0.523332	0.553519	0.521632	0.542324	0.518895	0.571305	0.0210491	0.0269545	-0.005875	0.0231611	-0.034134	0.000250409	0.0301874	-0.00169996	0.0189919	-0.00443711	0.047973	0.04047	0.00611601	0.029952	0.0344212	0.0479737	0.841914	-2.85993	0.686812	-3.01233	1.56558
N_95	Normal_stable	42.1047	41.9565	42.1264	42.4232	42.4973	42.0643	0.214647	544.333	543.496	546.456	543.097	544.859	540.679	1.93808	0.195544	0.167273	0.199681	0.256304	0.270442	0.187838	0.0409408	0.512406	0.520686	0.491394	0.524634	0.507195	0.548562	0.0191808	-0.0282703	0.00413774	0.0607599	0.0748979	-0.00770554	0.00827976	-0.0210119	0.012228	-0.00521171	0.0361553	0.0294578	0.0214154	0.0619781	0.075079	0.0369673	2.85668	-1.37636	0.198598	-0.0694722	1.78078
N_96	Normal_stable	44.8856	44.7533	45.2175	44.7309	44.8515	44.9439	0.176284	548.943	548.445	551.867	548.315	557.611	551.61	3.54087	0.725975	0.700725	0.789279	0.696467	0.719459	0.737079	0.0336237	0.466773	0.471709	0.437839	0.472992	0.380995	0.440381	0.0350434	-0.02525	0.0633047	-0.0295079	-0.00651575	0.0111048	0.00493608	-0.0289339	0.00621965	-0.0857781	-0.026392	0.025728	0.0696036	0.0301563	0.0860252	0.0286331	2.94854	-0.428708	2.93385	-1.64661	-1.17252
N_97	Normal_stable	44.638	44.7089	44.6789	44.56	44.787	44.682	0.0753047	556.522	551.938	559.892	557.492	553.04	558.745	3.16242	0.678735	0.692271	0.686533	0.663857	0.707155	0.687125	0.0143633	0.391767	0.437133	0.358412	0.382172	0.426232	0.369764	0.0312979	0.0135365	0.00779789	-0.0148781	0.0284206	0.00839077	0.0453659	-0.0333558	-0.00959513	0.0344645	-0.0220034	0.0473424	0.0342551	0.0177038	0.0446714	0.023549	1.28082	-1.34114	-2.5688	0.881215	-1.20648
N_98	Normal_stable	42.5737	42.7302	42.437	42.3104	42.5386	42.5461	0.140619	501.13	501.824	495.392	495.504	500.021	502.024	3.07714	0.285011	0.314858	0.258937	0.234788	0.278303	0.279743	0.0268211	0.939975	0.933102	0.996767	0.995655	0.950951	0.93113	0.0304539	0.0298472	-0.0260739	-0.0502227	-0.00670793	-0.0052674	-0.00687362	0.0567911	0.0556796	0.0109754	-0.00884544	0.0306284	0.0624906	0.0749836	0.0128629	0.010295	-0.226347	2.00121	2.30471	2.1194	-2.1079
N_99	Normal_stable	45.5085	45.3249	45.5536	45.6233	45.7732	45.2961	0.181075	559.583	561.26	564.663	555.075	556.771	561.396	3.46042	0.844771	0.809765	0.853369	0.866673	0.895268	0.804272	0.0345375	0.361477	0.344881	0.311201	0.40609	0.389307	0.343535	0.0342472	-0.0350056	0.00859877	0.021902	0.0504978	-0.0404989	-0.0165962	-0.0502764	0.0446129	0.0278296	-0.0179423	0.0387405	0.0510064	0.0496992	0.0576586	0.0442955	-2.69888	-1.40141	1.11443	0.503692	-2.72455
N_100	Normal_stable	44.5275	44.5018	44.525	44.5708	44.7811	44.7264	0.118296	525.686	522.998	526.721	520.484	529.973	526.116	3.26045	0.657665	0.652767	0.657192	0.665918	0.706032	0.695608	0.0225633	0.696951	0.723553	0.686709	0.748428	0.654522	0.692697	0.0322681	-0.00489744	-0.000472986	0.00825325	0.048367	0.0379437	0.026602	-0.0102413	0.0514772	-0.042429	-0.00425343	0.027049	0.0102522	0.0521346	0.0643396	0.0381814	1.75286	-1.61695	1.41182	-0.720091	-0.111632
N_101	Normal_stable	44.6693	44.5751	44.9234	44.4288	44.7402	44.5362	0.173591	506.3	506.789	503.243	503.425	510.224	504.086	2.67702	0.684712	0.666746	0.733183	0.638829	0.698237	0.65932	0.0331099	0.888804	0.883965	0.919067	0.91726	0.849971	0.910722	0.026494	-0.0179657	0.0484706	-0.0458827	0.0135247	-0.0253922	-0.00483856	0.0302632	0.0284564	-0.0388325	0.0219186	0.0186058	0.0571424	0.0539906	0.0411203	0.0335438	-2.87851	0.558141	2.58645	-1.23565	2.42948
N_102	Normal_stable	44.5344	44.3033	44.6513	44.4022	44.4518	44.3063	0.135402	526.722	531.697	529.495	535.538	528.757	530.16	3.00596	0.658974	0.6149	0.681279	0.633765	0.643229	0.615478	0.0258261	0.686692	0.637454	0.659253	0.599449	0.666553	0.652667	0.0297495	-0.0440742	0.0223047	-0.025209	-0.0157456	-0.0434965	-0.0492376	-0.0274385	-0.0872432	-0.0201386	-0.0340253	0.0660823	0.0353606	0.0908123	0.0255634	0.0552238	-2.30092	-0.888238	-1.85209	-2.23438	-2.47777
N_103	Normal_stable	43.7989	43.7441	43.5346	43.9258	43.9742	43.8311	0.155367	511.101	511.828	509.66	511.96	508.903	511.521	1.25752	0.518686	0.50825	0.468274	0.542894	0.552125	0.524843	0.0296341	0.841297	0.834102	0.855559	0.832788	0.863047	0.837141	0.0124455	-0.0104352	-0.0504113	0.0242088	0.0334393	0.00615714	-0.0071952	0.014262	-0.00850982	0.0217498	-0.00415658	0.0126753	0.0523899	0.025661	0.0398904	0.00742883	-2.53794	2.86588	-0.338025	0.576676	-0.593807
N_104	Normal_stable	45.36	45.2551	45.3494	45.36	45.309	45.4384	0.0609378	552.104	556.737	552.542	552.544	559.07	549.928	3.38889	0.816456	0.796447	0.814428	0.816443	0.806731	0.831409	0.011623	0.435491	0.389642	0.431159	0.431134	0.36655	0.457027	0.0335393	-0.0200089	-0.00202794	-1.38256e-05	-0.00972559	0.0149528	-0.0458493	-0.00433223	-0.00435677	-0.0689405	0.0215358	0.0500251	0.00478338	0.00435679	0.0696231	0.0262179	-1.98229	-2.0086	-1.57397	-1.71094	0.96389
N_105	Normal_stable	45.7591	45.9924	45.6084	45.6648	45.8645	45.7821	0.138127	514.45	515.537	516.89	510.599	517.164	513.207	2.47617	0.892582	0.937074	0.863834	0.874584	0.912673	0.896966	0.0263457	0.808152	0.797388	0.784002	0.846261	0.781287	0.82045	0.0245063	0.0444921	-0.0287482	-0.0179975	0.020091	0.00438429	-0.0107643	-0.0241498	0.038109	-0.0268649	0.0122977	0.0457758	0.0375456	0.0421451	0.0335465	0.0130559	-0.237376	-2.44291	2.01201	-0.928671	1.22833
N_106	Normal_stable	43.4286	43.1435	43.3413	43.6829	43.354	43.1796	0.194239	571.098	568.702	571.202	569.554	571.177	571.626	1.15621	0.448067	0.393695	0.431408	0.496576	0.433833	0.400563	0.0370483	0.24751	0.271225	0.246479	0.262794	0.246733	0.242284	0.0114428	-0.0543719	-0.0166586	0.0485093	-0.0142336	-0.0475032	0.0237158	-0.00103052	0.0152843	-0.000776167	-0.00522538	0.059319	0.0166905	0.0508602	0.0142548	0.0477897	2.73029	-3.07981	0.305234	-3.08712	-3.03203
N_107	Normal_stable	43.6187	43.3912	43.4268	43.4923	43.816	43.624	0.157402	548.053	545.067	548.005	547.164	545.949	544.341	1.55612	0.484318	0.440934	0.447713	0.460216	0.521952	0.485339	0.0300222	0.475582	0.50514	0.47606	0.484384	0.496411	0.51232	0.0154007	-0.043384	-0.0366055	-0.0241024	0.0376334	0.00102045	0.0295579	0.000478253	0.0088025	0.0208289	0.0367382	0.0524961	0.0366086	0.0256595	0.0430129	0.0367524	2.54352	3.12853	2.79143	0.505502	1.54303
N_108	Normal_stable	42.6114	42.4985	42.8483	42.5258	42.6975	42.5655	0.130129	551.17	548.93	553.909	551.281	548.676	556.735	3.08102	0.292188	0.270655	0.337377	0.275877	0.308609	0.283443	0.0248203	0.444737	0.466909	0.417624	0.443642	0.469415	0.389661	0.0304924	-0.0215331	0.0451882	-0.0163115	0.0164207	-0.00874542	0.022172	-0.0271122	-0.00109499	0.0246782	-0.0550752	0.0309074	0.0526977	0.0163482	0.0296421	0.0557652	2.34158	-0.540408	-3.07456	0.983675	-1.72827
N_109	Normal_stable	44.1169	44.2596	44.0736	44.1453	44.0199	44.076	0.0826009	566.616	565.627	568.908	564.192	570.583	565.088	2.44491	0.579349	0.606568	0.571085	0.584772	0.560847	0.57155	0.0157549	0.291869	0.301654	0.26919	0.315858	0.252608	0.306997	0.0241969	0.0272191	-0.0082637	0.00542336	-0.0185015	-0.00779855	0.0097845	-0.0226791	0.0239883	-0.0392609	0.0151277	0.0289243	0.0241377	0.0245937	0.0434019	0.0170196	0.345088	-1.92022	1.34845	-2.01118	2.04678
N_110	Normal_stable	42.45	42.1034	42.4564	42.1664	42.3248	42.61	0.191865	553.05	558.476	552.075	553.019	552.19	552.663	2.4333	0.261409	0.195298	0.262635	0.20731	0.23753	0.29192	0.0365955	0.426128	0.372433	0.435783	0.42644	0.434645	0.429965	0.024082	-0.0661107	0.00122656	-0.0540992	-0.0238791	0.0305107	-0.053695	0.00965589	0.000312159	0.00851698	0.00383757	0.0851691	0.00973348	0.0541001	0.0253525	0.030751	-2.45946	1.44445	3.13582	2.79899	0.125121
N_111	Normal_stable	42.7726	42.9357	42.7793	42.9719	42.726	42.5564	0.150588	535.165	535.607	535.294	541.188	534.284	535.147	2.52429	0.32295	0.354046	0.324228	0.360961	0.314054	0.281711	0.0287224	0.603138	0.598766	0.601854	0.543527	0.611859	0.603309	0.0249825	0.0310958	0.00127793	0.0380103	-0.00889637	-0.0412397	-0.00437207	-0.00128384	-0.059611	0.00872107	0.000171281	0.0314017	0.00181145	0.0706983	0.012458	0.04124	-0.139684	-0.787707	-1.00316	2.36614	3.13744
N_112	Normal_stable	42.9248	42.8934	42.7671	42.7555	42.9951	43.0785	0.126547	536.262	529.644	534.799	535.705	536.166	534.103	2.49596	0.351966	0.345991	0.321899	0.319682	0.365387	0.38129	0.024137	0.592279	0.657781	0.606757	0.597789	0.593227	0.613644	0.0247021	-0.00597462	-0.0300668	-0.0322836	0.0134216	0.0293247	0.0655024	0.0144782	0.00551027	0.000947974	0.0213655	0.0657743	0.0333711	0.0327505	0.013455	0.0362825	1.66176	2.69283	2.97254	0.0705134	0.629654
N_113	Normal_stable	42.8844	42.913	42.9399	43.013	42.8039	42.8442	0.0736573	555.938	559.074	561.812	556.415	551.182	559.025	3.64767	0.344263	0.34972	0.354862	0.368802	0.32892	0.336597	0.0140491	0.397547	0.366514	0.339416	0.392826	0.44462	0.366997	0.0361004	0.00545664	0.0105986	0.0245387	-0.0153426	-0.00766625	-0.0310333	-0.0581312	-0.0047211	0.0470723	-0.0305507	0.0315094	0.0590895	0.0249888	0.0495096	0.0314978	-1.39674	-1.39046	-0.190071	1.88588	-1.81666
N_114	Normal_stable	42.5644	42.2674	42.4553	42.6667	42.1032	42.545	0.210295	548.743	557.13	544.16	547.852	551.26	552.229	4.41308	0.283228	0.22658	0.262419	0.302743	0.195258	0.279523	0.0401107	0.468756	0.385754	0.514115	0.477575	0.443842	0.434259	0.0436756	-0.0566478	-0.0208085	0.019515	-0.0879692	-0.00370452	-0.0830023	0.0453588	0.00881881	-0.0249142	-0.0344978	0.100491	0.0499041	0.0214151	0.0914292	0.0346961	-2.16967	2.00091	0.424432	-2.86561	-1.67777
N_115	Normal_stable	43.3788	43.5028	43.3557	43.3045	43.6399	43.4512	0.121018	570.57	569.074	573.414	570.71	567.431	579.097	4.12372	0.438575	0.462214	0.434156	0.424387	0.488361	0.452373	0.0230825	0.252739	0.267539	0.224589	0.25135	0.283808	0.168351	0.0408118	0.0236391	-0.00441964	-0.0141887	0.0497858	0.0137973	0.0147998	-0.0281505	-0.00138933	0.0310687	-0.084388	0.0278898	0.0284953	0.0142566	0.0586847	0.0855085	0.55937	-1.72653	-3.04399	0.557915	-1.40873
N_116	Normal_stable	44.0378	43.8043	43.9431	44.1851	43.6248	44.3296	0.255201	555.292	550.045	555.224	553.938	554.074	553.865	1.92005	0.564261	0.519731	0.546195	0.59235	0.485495	0.619918	0.048676	0.403938	0.455874	0.404619	0.417339	0.415992	0.418069	0.0190024	-0.0445301	-0.0180661	0.0280888	-0.0787659	0.0556569	0.0519354	0.000680351	0.0134003	0.0120537	0.0141308	0.0684121	0.0180789	0.0311215	0.0796828	0.0574227	2.27958	3.10395	0.445135	2.98974	0.248638
N_117	Normal_stable	43.3009	43.1809	43.1475	43.2257	43.3448	43.1954	0.0756465	504.83	506.828	504.601	507.448	500.998	503.894	2.2993	0.423715	0.400825	0.394441	0.409373	0.432083	0.403583	0.0144285	0.903357	0.88358	0.905624	0.877445	0.941278	0.912618	0.0227558	-0.0228903	-0.0292743	-0.0143422	0.00836752	-0.0201326	-0.0197763	0.00226718	-0.0259118	0.0379217	0.00926089	0.03025	0.029362	0.0296162	0.0388339	0.0221605	-2.42905	3.0643	-2.07632	1.35362	2.71046
N_118	Normal_stable	44.8603	45.2433	44.7088	44.7082	45.0791	45.0218	0.215176	522.53	521.876	518.055	520.535	519.399	520.083	1.63305	0.721146	0.794188	0.692254	0.692123	0.762881	0.751953	0.0410417	0.728184	0.734655	0.772473	0.747927	0.759166	0.752404	0.016162	0.0730414	-0.0288927	-0.029023	0.0417351	0.0308071	0.00647055	0.0442889	0.019743	0.030982	0.0242199	0.0733275	0.05288	0.0351016	0.0519779	0.0391878	0.0883568	2.14883	2.54424	0.638586	0.666258
N_119	Normal_stable	44.7671	44.9568	44.6759	44.9633	44.6767	44.7593	0.130076	506.551	502.334	511.234	508.745	503.68	505.885	3.25821	0.703358	0.739541	0.685961	0.740791	0.686126	0.701886	0.0248101	0.886324	0.928059	0.83998	0.864612	0.914735	0.892913	0.032246	0.0361831	-0.0173977	0.0374328	-0.0172327	-0.0014721	0.0417348	-0.0463443	-0.0217127	0.0284103	0.00658815	0.055236	0.0495023	0.0432742	0.0332281	0.00675062	0.856528	-1.92992	-0.525617	2.11603	1.79063
N_120	Normal_stable	44.7056	44.6704	44.6595	44.3049	44.8351	44.8222	0.192357	531.86	533.221	534.712	530.793	528.906	531.245	2.01004	0.691626	0.684923	0.682835	0.615209	0.71633	0.713881	0.0366894	0.635847	0.622378	0.607615	0.646402	0.665083	0.641927	0.0198931	-0.00670325	-0.00879126	-0.0764173	0.0247032	0.0222549	-0.0134686	-0.0282319	0.0105553	0.029236	0.0060803	0.0150445	0.029569	0.0771429	0.0382752	0.0230706	-2.0326	-1.87267	3.00433	0.869235	0.266702
N_121	Normal_stable	46.0263	45.9499	45.907	46.1568	46.0439	45.9568	0.0894155	568.87	564.385	566.123	571.501	567.14	570.967	2.7922	0.943548	0.928959	0.920778	0.968432	0.946898	0.930276	0.0170547	0.26956	0.313948	0.296746	0.243527	0.286681	0.248807	0.027634	-0.0145891	-0.0227706	0.0248842	0.0033494	-0.0132721	0.0443887	0.0271862	-0.0260325	0.0171213	-0.0207526	0.0467247	0.0354626	0.0360127	0.0174459	0.0246337	1.88834	2.26803	-0.807947	1.37761	-2.13978
N_122	Normal_stable	44.5406	44.2651	44.3078	44.4887	44.8631	44.6117	0.217843	555.886	552.521	557.297	554.064	557.071	559.746	2.55629	0.660162	0.60761	0.615751	0.650263	0.721683	0.673716	0.0415504	0.398066	0.43137	0.384101	0.416095	0.386339	0.359859	0.0252992	-0.0525512	-0.0444103	-0.00989864	0.0615218	0.013555	0.0333044	-0.0139651	0.0180285	-0.0117272	-0.0382074	0.0622158	0.0465543	0.0205672	0.0626295	0.0405406	2.57672	-2.83693	2.07291	-0.188358	-1.22988
N_123	Normal_stable	43.6601	43.9269	43.7889	43.6428	43.4932	43.5391	0.16077	537.586	537.455	540.606	536.794	538.447	532.763	2.57628	0.492218	0.543115	0.516784	0.488924	0.460384	0.469133	0.0306645	0.579173	0.580468	0.549285	0.587014	0.570659	0.626906	0.025497	0.0508969	0.0245653	-0.00329452	-0.0318339	-0.0230854	0.00129466	-0.0298881	0.00784068	-0.00851473	0.0477322	0.0509134	0.0386879	0.00850471	0.0329529	0.0530217	0.0254314	-0.882838	1.96858	-2.88024	2.02127
N_124	Normal_stable	42.8249	42.8403	42.9723	42.8001	42.6311	42.6717	0.123569	540.714	541.036	544.897	541.98	542.348	537.902	2.29189	0.332923	0.335862	0.361036	0.32819	0.295951	0.303694	0.0235691	0.548222	0.545035	0.506819	0.535692	0.532049	0.576046	0.0226825	0.00293836	0.0281123	-0.00473368	-0.0369722	-0.0292293	-0.00318658	-0.0414025	-0.0125296	-0.0161725	0.0278239	0.00433454	0.0500447	0.0133939	0.0403546	0.0403549	-0.825901	-0.974303	-1.93202	-2.72925	2.38082
N_125	Normal_stable	45.1919	44.9647	45.4417	45.0108	45.225	45.1829	0.170277	528.316	524.171	526.441	524.649	524.028	528.895	2.14276	0.784387	0.741058	0.832033	0.749846	0.7907	0.782678	0.0324778	0.670917	0.711944	0.689481	0.707208	0.713359	0.665191	0.0212066	-0.0433292	0.047646	-0.0345415	0.00631271	-0.00170907	0.0410265	0.0185635	0.0362906	0.0424416	-0.00572643	0.0596707	0.0511346	0.0501011	0.0429085	0.00597603	2.38349	0.371519	2.33151	1.42314	-1.86083
N_126	Normal_stable	43.5585	43.4101	43.6952	43.4145	43.1547	43.4293	0.180077	552.351	549.46	553.715	552.441	554.015	547.679	2.5112	0.472848	0.444533	0.498917	0.445378	0.395827	0.448207	0.0343472	0.433048	0.461662	0.419554	0.432162	0.416579	0.47929	0.024853	-0.0283151	0.026069	-0.0274701	-0.0770209	-0.0246411	0.0286137	-0.0134944	-0.000886016	-0.016469	0.0462411	0.0402553	0.0293546	0.0274843	0.0787619	0.0523968	2.35095	-0.47766	-3.10935	-2.93094	2.0604
N_127	Normal_stable	43.1621	43.2197	43.1006	43.3359	43.253	43.055	0.10306	565.116	565.208	563.97	566.012	569.108	567.095	1.80808	0.397227	0.408217	0.385502	0.430383	0.414566	0.376801	0.0196572	0.306714	0.305804	0.318053	0.297851	0.267204	0.287127	0.0178943	0.0109895	-0.0117255	0.0331555	0.0173393	-0.0204264	-0.000909532	0.0113392	-0.00886268	-0.0395102	-0.0195866	0.0110271	0.0163115	0.0343196	0.0431475	0.0282997	-0.0825756	2.37294	-0.2612	-1.15725	-2.37718
N_128	Normal_stable	43.7934	43.707	43.9202	43.46	43.9888	43.9202	0.194314	540.988	538.927	541.604	542.389	539.507	539.12	1.43899	0.517637	0.501171	0.54183	0.454059	0.554913	0.541831	0.0370626	0.545503	0.565899	0.53941	0.531643	0.560165	0.563997	0.0142415	-0.0164657	0.0241929	-0.0635782	0.0372758	0.0241939	0.0203956	-0.00609328	-0.0138609	0.014662	0.0184938	0.0262126	0.0249485	0.0650716	0.0400557	0.0304527	2.24998	-0.24673	-2.92694	0.374751	0.652654
N_129	Normal_stable	41.3737	41.4119	41.5261	41.5462	41.3938	41.0891	0.163825	507.892	506.821	509.059	504.918	506.758	506.048	1.43702	0.0561131	0.063404	0.0851838	0.0890292	0.0599575	0.00184775	0.0312473	0.87305	0.883656	0.861503	0.902486	0.884271	0.891303	0.014222	0.00729093	0.0290707	0.0329161	0.0038444	-0.0542653	0.0106064	-0.0115471	0.029436	0.0112212	0.018253	0.0128707	0.03128	0.0441583	0.0118615	0.0572529	0.968573	-0.378096	0.729643	1.24073	2.81711
N_130	Normal_stable	44.379	44.2613	44.3046	44.2759	44.507	44.4804	0.105789	525.475	526.191	524.533	524.546	520.397	525.073	2.04319	0.629332	0.606893	0.615152	0.609675	0.65375	0.648686	0.0201778	0.699041	0.691954	0.708357	0.708235	0.749295	0.703014	0.0202212	-0.0224389	-0.01418	-0.0196569	0.0244181	0.0193535	-0.00708655	0.00931652	0.00919371	0.0502543	0.00397295	0.0235314	0.0169668	0.0217006	0.0558725	0.019757	-2.83569	2.5603	2.70411	1.1185	0.202471
N_131	Normal_stable	44.4395	44.4092	44.3233	44.3345	44.3908	44.4463	0.0520067	583.37	584.821	591.848	580.883	587.833	580.999	4.25575	0.64088	0.635108	0.618712	0.620852	0.631582	0.642181	0.00991953	0.126062	0.111695	0.0421524	0.15067	0.081892	0.149525	0.0421185	-0.00577153	-0.0221675	-0.0200274	-0.00929803	0.00130181	-0.0143666	-0.0839091	0.0246088	-0.0441695	0.0234635	0.0154825	0.0867879	0.0317284	0.0451375	0.0234996	-1.9528	-1.82908	2.25391	-1.77828	1.51537
N_132	Normal_stable	43.161	43.5574	43.169	43.0243	43.3055	43.0481	0.197274	528.354	531.61	526.421	528.157	521.437	528.939	3.4071	0.39702	0.472635	0.398547	0.370949	0.424584	0.375497	0.0376271	0.67054	0.638321	0.689669	0.672491	0.738996	0.664751	0.0337195	0.0756154	0.00152788	-0.0260704	0.0275641	-0.0215224	-0.0322185	0.0191292	0.00195156	0.0684567	-0.00578841	0.0821932	0.0191902	0.0261434	0.0737977	0.0222872	-0.402788	1.49109	3.06687	1.18801	-2.87886
N_133	Normal_stable	41.6041	41.4022	41.2778	41.2215	41.7338	41.5932	0.202995	555.988	557.873	557.336	552.695	561.958	555.703	3.05499	0.100059	0.0615529	0.0378362	0.0270844	0.124815	0.097985	0.0387184	0.397049	0.378395	0.383711	0.429647	0.337969	0.39987	0.0302348	-0.0385065	-0.0622232	-0.072975	0.0247553	-0.00207433	-0.0186545	-0.013338	0.0325981	-0.0590799	0.00282112	0.0427871	0.0636367	0.0799249	0.0640567	0.00350165	-2.69046	-2.93043	2.72148	-1.17401	2.20481
N_134	Normal_stable	45.4938	45.9305	45.3125	45.2931	45.2382	45.3506	0.256887	564.271	566.242	559.444	566.836	563.091	563.695	2.63769	0.841968	0.925263	0.807397	0.803686	0.793216	0.814653	0.0489974	0.315077	0.295575	0.362849	0.289694	0.326758	0.320779	0.0261048	0.0832953	-0.0345705	-0.0382812	-0.0487515	-0.0273141	-0.0195021	0.0477725	-0.0253827	0.0116815	0.00570269	0.0855479	0.0589688	0.0459318	0.0501315	0.027903	-0.22999	2.19722	-2.55609	2.90641	2.93577
N_135	Normal_stable	43.7121	43.7852	43.8254	43.7012	43.7445	43.8699	0.0662721	548.578	548.081	547.036	548.885	545.18	546.011	1.48187	0.502134	0.516084	0.523757	0.500067	0.508314	0.532233	0.0126405	0.47039	0.47531	0.48565	0.467355	0.504021	0.495794	0.0146659	0.0139506	0.0216229	-0.00206688	0.00617984	0.0300988	0.00492028	0.0152603	-0.00303436	0.0336311	0.0254038	0.0147929	0.0264656	0.00367142	0.0341942	0.0393864	0.339072	0.614573	-2.16876	1.38907	0.701009
N_136	Normal_stable	42.2753	42.2791	42.3088	42.2072	42.1443	41.9374	0.138187	508.724	510.768	512.246	499.302	507.135	514.983	5.42127	0.228082	0.228809	0.234475	0.215107	0.203098	0.163641	0.0263572	0.864823	0.844593	0.829965	0.958069	0.88054	0.80287	0.0536535	0.000726626	0.00639325	-0.0129745	-0.0249838	-0.0644407	-0.0202295	-0.0348575	0.0932464	0.0157176	-0.0619525	0.0202426	0.035439	0.0941448	0.0295167	0.0893908	-1.53489	-1.3894	1.70905	2.58004	-2.37588
N_137	Normal_stable	45.0839	44.6214	44.9265	45.3218	45.1342	45.1309	0.23938	551.902	548.72	551.76	558.955	550.606	550.337	3.57486	0.763786	0.67557	0.73376	0.809161	0.773378	0.772753	0.0456582	0.437493	0.468988	0.438897	0.367688	0.450319	0.45298	0.0353799	-0.0882156	-0.0300252	0.0453757	0.00959232	0.00896728	0.0314943	0.00140413	-0.0698052	0.0128258	0.0154871	0.093669	0.030058	0.083257	0.0160161	0.0178959	2.79868	3.09486	-0.994398	0.928646	1.04595
N_138	Normal_stable	43.5227	43.4584	43.3045	43.7878	43.6111	43.1804	0.216674	525.508	527.972	521.529	526.062	524.507	524.39	2.13933	0.466019	0.453748	0.424387	0.516577	0.482867	0.400728	0.0413274	0.698714	0.674319	0.738087	0.693227	0.70862	0.709779	0.0211726	-0.0122715	-0.0416325	0.0505581	0.016848	-0.0652913	-0.0243949	0.0393734	-0.00548695	0.00990651	0.0110649	0.0273075	0.0573021	0.0508549	0.0195447	0.0662223	-2.03687	2.38407	-0.108105	0.531543	2.97372
N_139	Normal_stable	42.6888	43.0639	42.7441	42.9326	42.5287	42.4345	0.237582	565.447	566.734	562.734	562.054	571.239	562.68	3.49855	0.306956	0.378506	0.317504	0.353457	0.276423	0.258462	0.0453153	0.303435	0.290701	0.330291	0.337024	0.246119	0.330828	0.0346246	0.0715499	0.0105478	0.0465009	-0.0305332	-0.0484943	-0.0127338	0.0268559	0.0335887	-0.0573158	0.0273924	0.0726742	0.028853	0.0573632	0.0649413	0.0556959	-0.176127	1.19655	0.625552	-2.06027	2.62741
N_140	Normal_stable	43.3218	43.0417	43.4902	43.272	43.1574	43.3604	0.157515	541.793	546.804	541.608	539.539	543.397	544.148	2.49943	0.427687	0.374273	0.459815	0.418204	0.396335	0.435066	0.0300438	0.537536	0.487944	0.539373	0.559847	0.52166	0.514236	0.0247365	-0.0534137	0.0321284	-0.00948258	-0.0313518	0.00737908	-0.0495921	0.00183686	0.0223102	-0.0158764	-0.0233004	0.0728862	0.0321809	0.0242418	0.0351425	0.024441	-2.39328	0.0571103	1.97269	-2.67284	-1.2641
N_141	Normal_stable	41.7613	42.0902	41.7278	41.6982	41.6241	41.5523	0.186362	542.57	542.53	542.202	543.131	544.772	543.883	0.977873	0.130059	0.192792	0.123656	0.118024	0.103879	0.0901859	0.0355459	0.52985	0.530249	0.533491	0.524297	0.508062	0.516854	0.00967786	0.0627324	-0.00640385	-0.0120349	-0.0261799	-0.0398734	0.000398809	0.00364058	-0.00555323	-0.0217887	-0.0129966	0.0627336	0.00736635	0.0132543	0.0340608	0.0419381	0.00635723	2.62466	-2.70928	-2.44748	-2.82651
N_142	Normal_stable	44.8624	44.6891	45.0096	45.102	44.7016	45.2479	0.224319	524.142	524.125	522.282	523.645	521.146	524.078	1.2462	0.72155	0.688486	0.749617	0.767244	0.690865	0.795072	0.0427856	0.712233	0.712401	0.730641	0.717144	0.741881	0.712866	0.0123335	-0.0330639	0.0280674	0.0456943	-0.0306846	0.0735225	0.000168149	0.0184085	0.0049118	0.029648	0.000633066	0.0330644	0.0335656	0.0459575	0.0426679	0.0735252	3.13651	0.58049	0.107081	2.37337	0.00861029
N_143	Normal_stable	43.67	44.019	43.5798	43.6326	43.4607	43.7704	0.191382	540.806	543.187	542.678	534.832	539.905	543.362	3.23136	0.494107	0.56068	0.476902	0.486979	0.454181	0.51325	0.0365034	0.547311	0.523743	0.528777	0.606433	0.556228	0.522015	0.0319802	0.0665722	-0.0172054	-0.00712862	-0.0399259	0.0191422	-0.0235679	-0.0185338	0.0591216	0.00891737	-0.0252965	0.0706208	0.0252888	0.0595498	0.0409096	0.0317228	-0.340252	-2.31904	1.69079	2.92185	-0.923011
N_144	Normal_stable	43.1893	42.8409	43.6009	43.1701	43.0715	43.3914	0.26199	583.166	581.771	587.205	582.032	580.982	583.64	2.21529	0.402416	0.33596	0.48093	0.398768	0.379944	0.440969	0.0499709	0.12808	0.141888	0.0881005	0.139297	0.149695	0.12339	0.0219244	-0.0664559	0.078514	-0.00364829	-0.0224716	0.0385527	0.0138076	-0.0399796	0.0112171	0.021615	-0.00469044	0.0678751	0.0881068	0.0117954	0.0311798	0.038837	2.93674	-0.470983	1.88525	2.37562	-0.121068
N_145	Normal_stable	45.5232	45.4566	45.6672	45.8336	45.4887	45.4465	0.152207	539.691	538.499	538.521	541.524	537.041	542.771	2.12845	0.847588	0.834868	0.875048	0.906776	0.840991	0.832949	0.0290314	0.558338	0.570135	0.569923	0.540204	0.584567	0.527864	0.0210649	-0.0127191	0.0274603	0.059188	-0.0065969	-0.0146387	0.0117974	0.0115852	-0.0181338	0.0262289	-0.0304734	0.017348	0.0298042	0.0619036	0.0270458	0.0338071	2.39377	0.399233	-0.297297	1.8172	-2.01862
N_146	Normal_stable	43.0377	43.028	43.082	43.0659	42.9754	42.9231	0.0595216	587.67	586.547	592.073	588.74	586.016	591.244	2.47981	0.373508	0.371657	0.381965	0.378891	0.361619	0.351642	0.0113529	0.0835012	0.0946122	0.039928	0.0729098	0.0998742	0.048132	0.0245423	-0.00185065	0.00845654	0.00538291	-0.011889	-0.0218665	0.011111	-0.0435732	-0.0105914	0.0163731	-0.0353692	0.0112641	0.0443862	0.0118808	0.0202343	0.0415827	1.73584	-1.3791	-1.10058	2.19885	-2.12452
N_147	Normal_stable	42.5009	42.3298	42.4145	42.6909	42.4376	42.8972	0.210806	528.31	526.325	524.661	525.705	526.915	527.524	1.30474	0.271117	0.238476	0.254632	0.307366	0.259055	0.346712	0.0402083	0.670978	0.69062	0.707097	0.696761	0.684787	0.678754	0.0129128	-0.0326413	-0.0164857	0.0362483	-0.0120623	0.0755943	0.019642	0.0361188	0.0257831	0.013809	0.00777624	0.0380955	0.0397032	0.0444827	0.0183354	0.0759932	2.59988	1.99898	0.618263	2.28878	0.102508
N_148	Normal_stable	43.2141	43.1029	43.2268	43.1408	43.0659	43.1979	0.065255	558.749	554.243	562.099	563.734	556.931	562.775	3.73684	0.40715	0.385937	0.409567	0.393175	0.37888	0.40407	0.0124465	0.369728	0.414319	0.33657	0.320388	0.387724	0.329882	0.0369829	-0.0212134	0.00241709	-0.0139758	-0.02827	-0.00308054	0.044591	-0.0331583	-0.0493399	0.017996	-0.0398462	0.0493798	0.0332463	0.0512811	0.0335119	0.0399651	2.01484	-1.49803	-1.84682	2.57471	-1.64795
N_149	Normal_stable	42.9882	42.9024	43.0413	43.0366	43.2589	43.0138	0.118516	518.042	519.647	520.67	515.226	514.184	513.644	2.96117	0.364074	0.347691	0.374187	0.373299	0.415692	0.36895	0.0226052	0.772603	0.756713	0.746591	0.800473	0.810779	0.816124	0.0293063	-0.0163831	0.0101134	0.00922524	0.0516186	0.00487673	-0.0158901	-0.0260119	0.0278702	0.0381761	0.0435215	0.0228232	0.0279088	0.0293573	0.064202	0.0437938	-2.37147	-1.19999	1.25114	0.636799	1.45921
N_150	Normal_stable	44.2832	44.2164	44.3769	44.1349	44.4113	44.1023	0.12595	535.153	532.564	532.572	536.568	533.082	537.176	2.06593	0.611075	0.598333	0.628934	0.582779	0.6355	0.576556	0.0240232	0.603259	0.628882	0.628799	0.589246	0.623747	0.583232	0.0204462	-0.0127421	0.0178595	-0.0282957	0.0244252	-0.0345181	0.0256227	0.0255402	-0.0140125	0.0204884	-0.0200267	0.0286161	0.0311651	0.0315753	0.0318805	0.039907	2.03228	0.960559	-2.68178	0.69797	-2.61587
N_151	Normal_stable	42.7623	42.6918	42.7974	42.3927	42.3761	43.0217	0.249847	521.601	518.815	524.588	514.504	520.747	523.531	3.62914	0.320984	0.307532	0.327675	0.250476	0.247319	0.370453	0.0476547	0.737377	0.764948	0.707817	0.80761	0.745833	0.718275	0.035917	-0.0134517	0.00669119	-0.070508	-0.0736646	0.0494686	0.0275708	-0.0295607	0.0702328	0.00845526	-0.0191026	0.0306773	0.0303086	0.0995189	0.0741483	0.0530287	2.02471	-1.34819	2.35815	3.02731	-0.368515
N_152	Normal_stable	41.9498	42.2773	41.8803	41.6635	42.0327	41.9722	0.200199	556.136	562.479	560.71	553.621	554.661	556.974	3.47292	0.166004	0.228468	0.152755	0.111404	0.181809	0.170269	0.038185	0.395586	0.332814	0.350323	0.420478	0.41019	0.387299	0.034371	0.0624643	-0.0132485	-0.0545996	0.0158054	0.00426522	-0.0627717	-0.0452625	0.0248918	0.0146038	-0.00828678	0.0885555	0.0471616	0.0600059	0.0215193	0.00932002	-0.787852	-1.85555	2.71385	0.745907	-1.09546
N_153	Normal_stable	43.7863	43.862	43.6975	43.6369	43.7078	43.8324	0.0870707	525.212	523.205	524.192	526.473	524.471	524.424	1.09715	0.516289	0.530738	0.499356	0.487788	0.501323	0.525084	0.0166075	0.701644	0.721501	0.711737	0.689159	0.708971	0.709439	0.0108583	0.0144484	-0.0169338	-0.0285011	-0.0149668	0.00879458	0.0198577	0.0100937	-0.0124842	0.00732776	0.00779576	0.0245578	0.0197139	0.0311154	0.0166643	0.0117524	0.941789	2.60407	-2.72874	2.6863	0.725266
N_154	Normal_stable	43.6518	43.187	43.6422	43.4176	43.6268	43.5525	0.182128	550.936	547.916	546.631	550.898	551.508	546.671	2.27145	0.490633	0.401979	0.488808	0.445964	0.485867	0.47169	0.0347384	0.447057	0.476941	0.489658	0.447431	0.44139	0.489262	0.0224802	-0.0886539	-0.00182505	-0.0446693	-0.00476645	-0.0189434	0.0298834	0.0426003	0.000373705	-0.00566761	0.0422052	0.0935549	0.0426393	0.0446708	0.00740546	0.0462615	2.81647	1.61361	3.13323	-2.27004	1.99269
N_155	Normal_stable	46.0263	46.2176	46.0798	46.0436	46.0838	46.0608	0.0683455	527.437	528.166	528.055	531.162	526.02	525.985	1.90251	0.943548	0.980029	0.953735	0.946839	0.954515	0.950112	0.0130359	0.679617	0.672406	0.673504	0.642749	0.693642	0.693986	0.0188288	0.0364807	0.010187	0.00329047	0.0109665	0.00656349	-0.00721188	-0.00611348	-0.0368687	0.0140245	0.0143687	0.0371867	0.0118807	0.0370153	0.0178031	0.0157968	-0.195174	-0.540511	-1.48178	0.90716	1.14231
N_156	Normal_stable	44.8233	44.8218	45.1179	44.7131	44.8342	45.0435	0.154272	531.352	535.312	531.042	532.226	528.787	531.891	2.11519	0.714091	0.713791	0.770272	0.693057	0.716154	0.756089	0.0294251	0.640869	0.601681	0.643939	0.632218	0.666256	0.635542	0.0209337	-0.000300284	0.0561814	-0.021034	0.00206322	0.0419978	-0.0391882	0.00307013	-0.00865142	0.0253869	-0.00532767	0.0391893	0.0562652	0.0227437	0.0254706	0.0423344	-1.57846	0.0545925	-2.75138	1.4897	-0.126182
N_157	Normal_stable	46.0263	46.2836	45.9242	46.0407	46.2532	46.1493	0.140343	571.618	573.915	575.614	572.687	571.941	573.907	1.49355	0.943548	0.992623	0.924068	0.946279	0.986823	0.966998	0.0267684	0.242368	0.21963	0.202813	0.231787	0.239167	0.219713	0.0147814	0.0490745	-0.0194806	0.00273099	0.0432747	0.02345	-0.0227382	-0.0395547	-0.0105806	-0.00320101	-0.0226549	0.0540864	0.0440915	0.0109274	0.0433929	0.0326059	-0.433893	-2.02842	-1.3182	-0.0738351	-0.768155
N_158	Normal_stable	46.0263	46.1766	45.9842	45.8983	46.1789	46.1327	0.114737	532.225	531.886	537.922	534.11	533.004	527.386	3.41932	0.943548	0.97221	0.935513	0.919127	0.97265	0.963841	0.0218844	0.632234	0.635588	0.575846	0.613574	0.624525	0.680119	0.0338405	0.0286621	-0.00803523	-0.0244214	0.0291016	0.0202926	0.00335368	-0.056388	-0.0186606	-0.00770932	0.0478849	0.0288577	0.0569577	0.0307347	0.0301054	0.0520072	0.116478	-1.71234	-2.48912	-0.258962	1.16996
N_159	Normal_stable	42.8645	43.3056	42.7042	42.8116	42.9821	42.8611	0.208514	537.1	539.021	536.924	542.136	538.752	540.918	2.06741	0.340474	0.424604	0.309896	0.330388	0.362894	0.339814	0.039771	0.583984	0.564973	0.585723	0.534149	0.567635	0.546195	0.0204608	0.08413	-0.0305783	-0.0100866	0.0224199	-0.000659708	-0.0190112	0.00173874	-0.0498351	-0.0163496	-0.0377896	0.0862513	0.0306277	0.0508456	0.0277481	0.0377954	-0.222241	3.08479	-1.7705	-0.630084	-1.58825
N_160	Normal_stable	43.7994	43.5639	43.6752	43.819	43.9246	43.8485	0.130214	538.799	540.992	529.431	538.435	538.566	538.265	4.0385	0.51879	0.473869	0.495096	0.522521	0.542669	0.528153	0.0248365	0.567174	0.545463	0.659886	0.570771	0.569473	0.57246	0.0399684	-0.0449213	-0.0236943	0.00373087	0.0238791	0.00936244	-0.0217106	0.0927124	0.00359745	0.00229939	0.00528589	0.0498926	0.0956922	0.00518277	0.0239895	0.0107516	-2.69139	1.82101	0.767195	0.0959972	0.513972
N_161	Normal_stable	43.3792	43.4392	43.5421	43.2515	43.6597	43.2901	0.154504	501.13	497.786	500.265	505.029	504.601	500.739	2.75862	0.438644	0.450086	0.469718	0.414292	0.492144	0.421654	0.0294694	0.939975	0.973067	0.948535	0.901389	0.905623	0.94384	0.0273016	0.0114417	0.0310738	-0.0243525	0.0534994	-0.0169904	0.0330914	0.0085591	-0.0385866	-0.0343521	0.00386476	0.0350136	0.032231	0.0456286	0.0635788	0.0174244	1.2379	0.26878	-2.13378	-0.570803	2.91793
N_162	Normal_stable	43.1922	43.3709	43.458	43.3535	43.3311	42.8072	0.234335	523.368	517.99	524.636	524.566	520.227	525.925	3.04397	0.402979	0.437064	0.453672	0.43374	0.429476	0.329542	0.044696	0.719888	0.773111	0.707341	0.708028	0.750972	0.694584	0.0301257	0.0340845	0.0506931	0.0307609	0.0264971	-0.0734375	0.0532228	-0.0125473	-0.0118601	0.0310836	-0.0253042	0.0632014	0.0522229	0.0329681	0.0408447	0.0776748	1.00119	-0.242639	-0.367993	0.864884	-2.80977
N_163	Normal_stable	41.7438	41.6184	41.6396	42.0766	41.9239	41.6441	0.186598	534.461	530.006	533.645	538.719	535.534	538.559	3.27723	0.126715	0.102804	0.106847	0.190194	0.161066	0.107689	0.0355909	0.610106	0.654192	0.618178	0.567966	0.599479	0.569548	0.0324343	-0.0239109	-0.0198683	0.0634788	0.0343506	-0.0190267	0.0440856	0.00807171	-0.0421405	-0.0106273	-0.0405576	0.0501525	0.0214453	0.076193	0.035957	0.0447989	2.06777	2.7557	-0.586051	-0.300037	-2.00944
N_164	Normal_stable	42.8285	42.6631	42.6226	42.9978	42.793	43.2371	0.228814	548.937	548.538	551.418	547.51	549.449	549.792	1.31614	0.333602	0.302065	0.294323	0.365902	0.326831	0.411542	0.043643	0.466836	0.470784	0.442287	0.480962	0.461765	0.458379	0.0130256	-0.0315367	-0.0392787	0.0323003	-0.00677095	0.0779406	0.00394858	-0.024549	0.014126	-0.00507044	-0.00845608	0.0317829	0.0463192	0.0352541	0.00845903	0.078398	3.01704	-2.583	0.412272	-2.49883	-0.108071
N_165	Normal_stable	43.4752	43.6626	43.6397	43.608	43.3164	43.6648	0.139068	564.343	565.71	563.589	560.439	561.717	560.884	2.09212	0.45695	0.492699	0.488323	0.482274	0.426661	0.493122	0.0265252	0.314368	0.30084	0.321826	0.353001	0.340351	0.348603	0.0207054	0.0357493	0.0313731	0.0253241	-0.0302882	0.0361727	-0.0135285	0.00745745	0.0386328	0.0259826	0.0342343	0.0382235	0.0322472	0.0461931	0.0399058	0.0498041	-0.361771	0.233371	0.990558	2.43256	0.757873
N_166	Normal_stable	43.062	43.2528	43.052	43.0305	43.0766	43.5562	0.204809	573.323	578.84	578.969	569.11	571.345	581.446	4.92705	0.378139	0.41453	0.376242	0.372135	0.380921	0.472399	0.0390644	0.225488	0.170887	0.169618	0.267191	0.245064	0.145101	0.0487622	0.0363909	-0.00189709	-0.006004	0.00278151	0.0942591	-0.0546008	-0.05587	0.0417037	0.0195762	-0.0803868	0.0656166	0.0559022	0.0421336	0.0197729	0.123882	-0.982916	-1.60474	1.71378	1.42966	-0.706133
N_167	Normal_stable	44.6333	44.5268	44.6194	44.4134	44.9771	44.5537	0.191558	548.149	548.102	549.027	545.994	553.637	550.013	2.56709	0.677837	0.657537	0.675189	0.635895	0.743421	0.662665	0.0365369	0.474633	0.4751	0.465944	0.495962	0.420325	0.456183	0.0254061	-0.0203	-0.00264757	-0.0419422	0.0655838	-0.0151715	0.000466562	-0.00868902	0.0213292	-0.0543079	-0.01845	0.0203054	0.00908343	0.047054	0.0851504	0.0238868	3.11861	-1.86656	2.67114	-0.691623	-2.25899
N_168	Normal_stable	45.9311	45.8936	45.8901	46.1428	45.9856	45.9796	0.0937267	561.607	562.519	564.065	560.901	557.183	557.512	2.75657	0.925374	0.918227	0.917554	0.965752	0.935772	0.934632	0.017877	0.34144	0.33242	0.317121	0.348434	0.385227	0.381967	0.0272814	-0.00714719	-0.00782016	0.0403779	0.0103983	0.00925734	-0.00902074	-0.0243194	0.00699395	0.0437867	0.0405266	0.011509	0.0255458	0.0409791	0.0450044	0.0415705	-2.24083	-1.88191	0.171511	1.33764	1.34622
N_169	Normal_stable	44.3799	44.4976	44.1929	44.3749	44.2521	44.4592	0.117445	561.13	562.028	559.596	563.681	562.363	559.382	1.66841	0.629502	0.651959	0.593838	0.628567	0.605127	0.644631	0.022401	0.346167	0.337272	0.361345	0.320913	0.333959	0.363461	0.016512	0.0224566	-0.0356646	-0.000935004	-0.0243759	0.015129	-0.00889563	0.0151779	-0.0252544	-0.0122081	0.0172931	0.0241543	0.03876	0.0252717	0.027262	0.0229769	-0.377161	2.73924	-1.6078	-2.67728	0.852046
N_170	Normal_stable	43.596	43.576	43.5583	43.7961	43.9087	43.6597	0.140599	523.796	523.512	521.058	521.602	526.141	519.398	2.38428	0.479988	0.476187	0.472806	0.518169	0.539635	0.492142	0.0268173	0.715651	0.718459	0.742748	0.737365	0.69245	0.759181	0.0235968	-0.0038008	-0.0071819	0.038181	0.0596472	0.0121541	0.00280844	0.0270976	0.0217138	-0.0232014	0.0435299	0.00472582	0.0280332	0.0439235	0.0640007	0.0451949	2.50523	1.82988	0.517092	-0.370968	1.29852
N_171	Normal_stable	44.7525	45.1656	44.8119	44.6932	44.8619	44.8421	0.164475	536.742	537.838	536.471	539.958	540.405	534.693	2.18655	0.700585	0.779381	0.711906	0.689265	0.721453	0.717676	0.0313712	0.587533	0.576677	0.590208	0.555701	0.551272	0.607806	0.02164	0.0787969	0.0113217	-0.0113196	0.0208689	0.0170917	-0.0108556	0.00267518	-0.0318317	-0.0362606	0.0202734	0.0795412	0.0116335	0.0337845	0.0418371	0.0265167	-0.136905	0.232031	-1.91246	-1.04857	0.870344
N_172	Normal_stable	42.9034	42.7371	43.025	43.0634	43.1605	42.9119	0.148362	560.191	561.887	562.331	561.51	564.305	566.384	2.21933	0.347892	0.316164	0.371087	0.37841	0.396927	0.349504	0.0282979	0.355461	0.338676	0.334275	0.342404	0.314746	0.294169	0.0219644	-0.031728	0.0231956	0.0305181	0.0490354	0.00161223	-0.0167849	-0.0211856	-0.0130569	-0.0407142	-0.0612919	0.0358942	0.0314144	0.033194	0.0637347	0.0613131	-2.655	-0.740141	-0.404274	-0.692947	-1.5445
N_173	Normal_stable	42.0313	42.0721	41.7462	42.0454	41.6787	41.6797	0.192669	501.13	501.665	500.206	498.035	501.858	495.68	2.4383	0.181559	0.189326	0.127179	0.184249	0.114294	0.114481	0.0367488	0.939975	0.934684	0.949115	0.970603	0.932767	0.993912	0.0241315	0.00776712	-0.0543798	0.00268964	-0.0672656	-0.0670782	-0.00529092	0.00913994	0.0306279	-0.00720823	0.0539364	0.00939798	0.0551425	0.0307457	0.0676507	0.0860734	-0.597993	2.97507	1.4832	-3.03484	2.46437
N_174	Normal_stable	43.6375	43.6649	43.7338	43.9589	43.4774	43.5893	0.162445	584.842	579.956	583.559	586.55	586.251	582.196	2.53014	0.4879	0.493142	0.506283	0.549213	0.457371	0.478718	0.0309841	0.111494	0.159844	0.124185	0.094585	0.0975496	0.137679	0.0250404	0.00524152	0.0183822	0.0613123	-0.0305295	-0.00918281	0.0483498	0.0126913	-0.0169089	-0.0139442	0.0261847	0.0486331	0.0223378	0.0636011	0.0335633	0.0277482	1.46281	0.604264	-0.269094	-2.71314	1.90809
N_175	Normal_stable	42.4979	42.1778	42.9062	42.5176	42.6568	42.3582	0.24963	539.573	538.181	536.984	539.759	541.125	535.131	2.16199	0.270549	0.209496	0.34842	0.2743	0.300846	0.243909	0.0476134	0.55951	0.573286	0.585138	0.557667	0.544152	0.603476	0.0213969	-0.0610532	0.0778705	0.00375091	0.0302963	-0.0266408	0.0137758	0.0256275	-0.00184333	-0.0153581	0.0439661	0.0625881	0.0819792	0.00417937	0.0339667	0.0514077	2.91967	0.317939	-0.456773	-0.469177	2.11557
N_176	Normal_stable	42.9427	42.8574	43.0711	43.1119	43.1106	43.0617	0.103162	560.511	561.098	556.37	560.541	563.806	562.768	2.55971	0.355391	0.339114	0.379886	0.387665	0.387404	0.37808	0.0196766	0.352294	0.346485	0.393274	0.351989	0.319678	0.329954	0.025333	-0.0162765	0.0244948	0.0322742	0.0320132	0.0226895	-0.0058088	0.04098	-0.000305511	-0.0326162	-0.0223397	0.0172819	0.0477426	0.0322756	0.0457019	0.0318414	-2.7988	1.03205	-0.00946584	-0.794728	-0.777629
N_177	Normal_stable	44.1729	44.0333	43.8324	43.8253	44.0934	44.3948	0.216133	522.368	524.161	520.875	520.111	521.193	524.208	1.73346	0.590035	0.563408	0.525088	0.523723	0.574874	0.632356	0.0412242	0.729782	0.712043	0.744558	0.752127	0.74141	0.711577	0.0171558	-0.026627	-0.0649476	-0.0663129	-0.015162	0.0423208	-0.0177387	0.0147767	0.0223453	0.0116287	-0.0182043	0.0319947	0.0666073	0.0699765	0.0191079	0.04607	-2.55392	2.91788	2.81657	2.48732	-0.406225
N_178	Normal_stable	44.6847	44.8807	44.8307	44.4301	45.1254	44.8603	0.231117	559.48	562.011	559.935	553.479	563.789	560.037	3.49089	0.687644	0.725025	0.715503	0.639087	0.771704	0.721146	0.0440822	0.362494	0.337446	0.357996	0.421884	0.319846	0.356983	0.0345488	0.0373808	0.0278588	-0.0485576	0.0840603	0.0335018	-0.0250475	-0.00449798	0.0593907	-0.042647	-0.00551059	0.0449967	0.0282196	0.0767144	0.0942598	0.033952	-0.590351	-0.160075	2.25617	-0.469501	-0.163026
N_179	Normal_stable	44.6493	44.8498	44.5043	44.5858	44.5332	44.6692	0.124375	529.979	528.509	532.997	530.798	532.164	530.204	1.60984	0.680889	0.719145	0.653235	0.668791	0.658742	0.684682	0.0237228	0.65446	0.669005	0.624594	0.646354	0.632836	0.65223	0.0159323	0.0382567	-0.0276538	-0.0120979	-0.0221464	0.00379372	0.0145445	-0.0298656	-0.00810587	-0.0216242	-0.00223048	0.0409282	0.0407024	0.0145624	0.0309527	0.00440084	0.363307	-2.31776	-2.55127	-2.36813	-0.531503
N_180	Normal_stable	43.4192	43.4358	43.3778	43.5214	43.6777	43.1929	0.160293	543.258	543.042	537.952	543.612	538.919	545.562	2.96015	0.446277	0.449432	0.438375	0.465772	0.495583	0.403115	0.0305736	0.523042	0.52518	0.575553	0.519535	0.565986	0.500243	0.0292961	0.0031547	-0.00790181	0.019495	0.0493055	-0.0431621	0.00213736	0.052511	-0.00350726	0.042944	-0.0227992	0.00381057	0.0531022	0.019808	0.0653852	0.0488136	0.595475	1.72015	-0.178002	0.716547	-2.65562
N_181	Normal_stable	44.5278	44.7738	44.4575	44.6932	44.8525	44.3319	0.199908	501.13	503.731	503.422	504.385	497.232	501.573	2.62041	0.657731	0.704651	0.644322	0.689271	0.719652	0.620355	0.0381296	0.939975	0.914234	0.917293	0.907757	0.978551	0.935586	0.0259338	0.0469198	-0.0134087	0.0315405	0.0619213	-0.0373757	-0.0257414	-0.0226823	-0.0322182	0.038576	-0.00438937	0.0535172	0.0263492	0.0450867	0.0729545	0.0376326	-0.501787	-2.10469	-0.796028	0.557148	-3.02469
N_182	Normal_stable	44.814	44.7992	45.0103	44.8627	44.7315	44.8179	0.0939325	512.639	511.68	510.681	507.136	511.149	512.379	2.00405	0.712305	0.709491	0.749748	0.721608	0.696569	0.713055	0.0179163	0.826072	0.835566	0.84545	0.88053	0.840814	0.828649	0.0198338	-0.00281462	0.0374424	0.00930247	-0.0157364	0.000749921	0.00949372	0.0193781	0.0544576	0.0147419	0.00257683	0.00990216	0.0421597	0.0552464	0.0215629	0.00268374	1.85901	0.477584	1.40161	2.38881	1.28759
N_183	Normal_stable	44.5272	44.3125	44.5961	44.7273	44.4788	44.5284	0.136519	501.13	498.549	503.393	505.916	500.452	497.151	3.19301	0.657614	0.616666	0.670755	0.695768	0.648379	0.657845	0.0260391	0.939975	0.96552	0.917575	0.892612	0.946686	0.979358	0.0316007	-0.0409486	0.0131404	0.0381533	-0.00923535	0.000230751	0.0255444	-0.0224003	-0.0473637	0.00671084	0.0393824	0.0482629	0.0259701	0.0608194	0.0114161	0.0393831	2.58385	-1.04028	-0.892687	2.51321	1.56494
N_184	Normal_stable	41.7555	41.621	42.0326	41.8235	41.5951	41.734	0.15845	582.949	587.665	584.909	579.83	584.137	584.563	2.57217	0.128951	0.103291	0.181792	0.141916	0.0983536	0.124843	0.0302221	0.130222	0.0835561	0.11083	0.16109	0.118467	0.114249	0.0254563	-0.0256597	0.0528413	0.0129653	-0.0305975	-0.00410827	-0.0466663	-0.0193919	0.0308676	-0.0117557	-0.0159738	0.0532556	0.0562872	0.0334799	0.0327781	0.0164936	-2.07353	-0.351723	1.17314	-2.77478	-1.82253
N_185	Normal_stable	43.3726	43.5646	43.5674	43.2888	43.4725	43.3449	0.117588	580.238	585.555	579.799	576.664	581.075	578.281	3.02526	0.437382	0.474008	0.474547	0.421407	0.456445	0.432092	0.0224282	0.157058	0.104436	0.161395	0.192429	0.148775	0.176427	0.0299405	0.036626	0.0371658	-0.0159744	0.019064	-0.00528969	-0.0526221	0.00433672	0.0353707	-0.00828375	0.0193681	0.0641136	0.037418	0.0388107	0.020786	0.0200774	-0.962747	0.11616	1.995	-0.409909	1.83741
N_186	Normal_stable	42.1834	42.1998	42.1443	42.232	42.4391	42.029	0.134696	548.705	546.307	551.429	552.342	556.483	551.784	3.45722	0.210564	0.213693	0.203107	0.219833	0.259338	0.181102	0.0256913	0.46913	0.492862	0.442175	0.433136	0.392159	0.438656	0.0342156	0.00312888	-0.00745678	0.00926931	0.0487745	-0.0294616	0.0237313	-0.0269552	-0.0359944	-0.076971	-0.0304744	0.0239367	0.0279676	0.0371688	0.0911234	0.0423872	1.43971	-1.84068	-1.31875	-1.00598	-2.3393
N_187	Normal_stable	45.1361	45.1415	45.3208	45.0195	44.9221	45.1845	0.137455	587.67	587.441	587.173	583.016	585.877	586.445	1.72749	0.77374	0.774775	0.808975	0.751503	0.732929	0.782985	0.0262176	0.0835012	0.0857664	0.0884236	0.129563	0.101246	0.0956255	0.0170967	0.00103455	0.0352344	-0.0222377	-0.0408111	0.00924492	0.00226519	0.00492248	0.0460619	0.0177452	0.0121243	0.00249025	0.0355766	0.0511489	0.0445021	0.0152469	1.14237	0.138808	2.02057	2.73144	0.919337
N_188	Normal_stable	44.5875	44.5856	44.4745	44.6118	44.4748	44.4404	0.0737965	555.722	552.388	550.731	552.28	559.33	551.803	3.22301	0.66911	0.668737	0.647556	0.673736	0.64761	0.641051	0.0140756	0.399688	0.432678	0.449086	0.433751	0.363977	0.438471	0.0318976	-0.000372421	-0.0215537	0.00462575	-0.0215	-0.0280587	0.0329904	0.0493982	0.0340635	-0.0357109	0.0387837	0.0329925	0.0538957	0.0343761	0.0416835	0.0478692	1.58208	1.98222	1.43582	-2.11273	2.1971
N_189	Normal_stable	43.9548	43.9507	44.0463	43.6663	43.9409	44.2146	0.178336	555.098	554.162	554.983	556.151	556.773	553.16	1.30751	0.548436	0.547649	0.565889	0.493397	0.545776	0.59799	0.0340151	0.405865	0.415126	0.407	0.395441	0.389282	0.425038	0.0129402	-0.0007865	0.0174531	-0.0550389	-0.00265919	0.0495547	0.00926123	0.00113497	-0.0104245	-0.0165831	0.0191731	0.00929456	0.0174899	0.0560174	0.016795	0.0531345	1.65552	0.0649384	-2.95441	-1.7298	0.36917
N_190	Normal_stable	43.8056	43.5759	43.8893	43.9121	43.7016	43.5966	0.144832	554.752	550.479	553.834	551.122	553.994	553.258	1.71184	0.519979	0.476151	0.535929	0.540278	0.500141	0.480114	0.0276246	0.409285	0.451578	0.418373	0.445214	0.416788	0.424072	0.0169418	-0.0438273	0.01595	0.0202991	-0.0198379	-0.0398648	0.0422935	0.00908781	0.0359288	0.00750303	0.0147871	0.0609063	0.0183573	0.0412666	0.0212094	0.0425189	2.374	0.517894	1.05653	2.78001	2.78639
N_191	Normal_stable	43.6826	43.6405	43.5176	43.7769	43.4444	44.0463	0.212999	539.451	539.038	542.37	537.251	538.657	539.291	1.68008	0.496516	0.488483	0.465032	0.514495	0.451085	0.565874	0.0406264	0.560714	0.564803	0.531833	0.582486	0.56858	0.562304	0.0166274	-0.00803336	-0.0314837	0.0179786	-0.0454313	0.0693577	0.00408876	-0.0288807	0.0217725	0.00786646	0.00159006	0.00901404	0.0427238	0.028236	0.0461073	0.0693759	2.67079	-2.39929	0.880552	2.97014	0.0229216
N_192	Normal_stable	43.4215	43.175	43.692	43.4339	43.3588	43.5082	0.170255	544.602	545.818	543.85	548.818	544.97	544.597	1.77316	0.446702	0.399685	0.498298	0.449081	0.434754	0.463248	0.0324736	0.509742	0.497703	0.517186	0.46801	0.506102	0.509786	0.0175487	-0.0470165	0.0515965	0.00237893	-0.0119479	0.0165461	-0.012039	0.00744438	-0.0417316	-0.00363977	4.44882e-05	0.0485334	0.0521308	0.0417994	0.01249	0.0165461	-2.89092	0.143292	-1.51385	-2.84589	0.00268874
N_193	Normal_stable	44.0126	44.0093	44.0608	44.0384	44.0512	44.0579	0.0226049	546.993	549.834	539.479	551.574	547.548	547.547	4.14639	0.559458	0.558833	0.568642	0.564377	0.566825	0.568097	0.00431156	0.486076	0.457957	0.560442	0.440739	0.480579	0.480592	0.0410361	-0.000624805	0.00918428	0.00491836	0.00736663	0.0086384	-0.0281186	0.0743664	-0.0453367	-0.00549737	-0.00548374	0.0281255	0.0749313	0.0456027	0.00919176	0.010232	-1.59301	1.44792	-1.46273	-0.641099	-0.565622
N_194	Normal_stable	42.916	42.8211	42.7705	43.0851	42.8212	43.2551	0.188566	507.927	512.331	510.795	501.166	499.601	509.004	5.22006	0.350296	0.332197	0.322544	0.382551	0.332208	0.41498	0.0359663	0.872709	0.829124	0.844321	0.939614	0.955111	0.862045	0.0516621	-0.0180992	-0.0277521	0.0322555	-0.0180875	0.0646841	-0.0435856	-0.0283878	0.0669053	0.0824017	-0.010664	0.0471941	0.0396994	0.0742747	0.0843635	0.0655573	-1.96439	-2.34487	1.12157	1.78687	-0.163394
N_195	Normal_stable	42.7946	42.8417	42.6249	43.0336	42.62	42.8017	0.1538	532.674	525.13	537.962	529.962	530.933	536.187	4.60208	0.327145	0.33612	0.294762	0.372731	0.293834	0.32849	0.0293352	0.627792	0.702448	0.575454	0.654627	0.645024	0.593021	0.045546	0.00897571	-0.0323825	0.0455863	-0.0333108	0.00134505	0.0746557	-0.0523378	0.0268347	0.0172312	-0.0347712	0.0751933	0.0615457	0.0528981	0.0375037	0.0347972	1.45114	-2.12487	0.532037	2.66421	-1.53213
N_196	Normal_stable	42.6679	42.8424	42.4641	42.6099	42.7815	42.6991	0.133163	551.54	550.187	550.104	543.962	550.891	543.869	3.53232	0.302975	0.336253	0.264099	0.291919	0.324633	0.30893	0.0253989	0.441076	0.454468	0.455284	0.516073	0.447496	0.516997	0.0349588	0.0332783	-0.0388756	-0.0110556	0.0216586	0.00595545	0.0133919	0.0142081	0.0749971	0.00642042	0.0759206	0.0358718	0.0413906	0.0758076	0.0225902	0.0761539	0.382591	2.7912	1.71716	0.288186	1.49251
N_197	Normal_stable	43.2843	43.2883	43.2522	43.2583	43.2282	43.4492	0.0794577	514.309	514.743	511.499	511.418	515.533	510.519	2.10121	0.420549	0.421299	0.414411	0.415576	0.409835	0.451991	0.0151554	0.809546	0.805249	0.837351	0.838152	0.79743	0.847052	0.0207953	0.000749718	-0.00613834	-0.00497315	-0.0107148	0.0314413	-0.00429721	0.0278046	0.0286062	-0.0121162	0.0375056	0.00436212	0.0284741	0.0290353	0.0161743	0.0489411	-1.39807	1.78808	1.74292	-2.29489	0.873127
N_198	Normal_stable	42.0364	42.0219	41.9879	41.9651	42.303	41.9301	0.134098	541.471	540.199	538.264	540.824	534.88	548.13	4.37829	0.18252	0.179758	0.173281	0.168929	0.23338	0.162253	0.0255773	0.540724	0.553318	0.57247	0.547129	0.605958	0.474822	0.0433313	-0.00276215	-0.00923898	-0.0135907	0.0508598	-0.0202667	0.0125939	0.031746	0.00640501	0.0652334	-0.0659021	0.0128932	0.0330631	0.0150243	0.0827171	0.068948	1.7867	1.854	2.70118	0.908583	-1.86914
N_199	Normal_stable	44.0304	44.0626	43.9191	44.1662	44.1139	44.013	0.0855901	552.953	554.867	552.63	552.486	555.938	549.361	2.26968	0.562847	0.568984	0.541628	0.588755	0.578782	0.559525	0.0163251	0.427094	0.408145	0.430284	0.431709	0.397544	0.46264	0.0224626	0.00613709	-0.0212184	0.0259087	0.0159353	-0.00332221	-0.0189494	0.00318927	0.00461507	-0.0295506	0.0355455	0.0199184	0.0214568	0.0263165	0.0335734	0.0357004	-1.25759	2.9924	0.176279	-1.07624	1.66399
N_200	Normal_stable	43.3926	43.3146	43.296	43.3328	43.2632	43.6069	0.124858	554.856	557.966	554.904	557.435	552.138	556.915	2.17508	0.441198	0.426325	0.422782	0.429785	0.416508	0.482076	0.0238149	0.408254	0.377476	0.407782	0.382737	0.435157	0.387877	0.0215264	-0.014873	-0.0184159	-0.0114127	-0.0246892	0.0408788	-0.0307776	-0.000471522	-0.0255163	0.0269036	-0.0203769	0.0341828	0.018422	0.0279523	0.0365153	0.0456759	-2.02095	-3.11599	-1.99138	2.3133	-0.462423
N_201	Normal_stable	44.2552	44.2101	44.0619	44.4058	43.8053	44.2089	0.204825	560.407	561.399	568.051	559.707	562.464	560.382	3.08461	0.605722	0.597123	0.568866	0.634446	0.519914	0.596899	0.0390674	0.353321	0.343498	0.27767	0.360246	0.33296	0.353567	0.0305279	-0.00859845	-0.0368554	0.0287239	-0.085808	-0.00882317	-0.00982308	-0.0756513	0.0069248	-0.0203611	0.000246454	0.0130547	0.0841514	0.0295469	0.0881907	0.00882662	-2.28981	-2.02413	0.236567	-2.90861	3.11367
N_202	Normal_stable	43.2503	43.107	43.2443	43.3314	43.3358	42.8899	0.170134	549.513	551.214	554.055	548.379	551.959	547.374	2.46904	0.414058	0.386722	0.412922	0.429533	0.430363	0.345321	0.0324506	0.461139	0.444298	0.416181	0.47236	0.43693	0.482303	0.0244357	-0.0273364	-0.0011366	0.0154747	0.0163051	-0.0687374	-0.0168414	-0.0449576	0.011221	-0.0242094	0.0211645	0.0321078	0.044972	0.0191148	0.0291882	0.071922	-2.58943	-1.59607	0.627383	-0.978074	2.8429
N_203	Normal_stable	44.729	44.9637	44.9388	44.713	44.6936	44.7203	0.123317	534.721	531.807	537.963	534.63	533.213	532.56	2.19049	0.696098	0.740855	0.736117	0.693052	0.689348	0.694444	0.0235209	0.60753	0.636369	0.575441	0.608431	0.622449	0.628913	0.021679	0.0447569	0.0400193	-0.0030457	-0.0067499	-0.00165424	0.0288389	-0.0320887	0.000901267	0.0149197	0.0213837	0.0532434	0.0512955	0.00317625	0.0163755	0.0214476	0.57239	-0.675857	2.85389	1.99566	1.648
N_204	Normal_stable	44.5862	44.882	44.5472	44.4525	44.6191	44.4518	0.15872	523.45	518.121	521.446	528.252	525.219	523.606	3.4222	0.668868	0.725278	0.661416	0.643353	0.675132	0.64323	0.0302736	0.719082	0.771815	0.738911	0.671557	0.701575	0.717533	0.033869	0.0564109	-0.00745181	-0.0255144	0.00626439	-0.0256375	0.052733	0.0198292	-0.047525	-0.0175074	-0.00154919	0.0772202	0.0211831	0.0539408	0.0185944	0.0256842	0.751714	1.93027	-2.0635	-1.22718	-3.08124
N_205	Normal_stable	42.7268	43.0602	42.5807	42.7495	42.7049	42.6884	0.162011	529.219	528.844	524.394	527.834	522.272	533.476	3.93416	0.314215	0.3778	0.286343	0.318527	0.310027	0.306875	0.0309014	0.661986	0.665691	0.709737	0.675693	0.730739	0.619852	0.0389358	0.0635847	-0.0278714	0.00431242	-0.00418786	-0.00733938	0.00370554	0.0477511	0.0137068	0.0687531	-0.0421336	0.0636926	0.05529	0.0143692	0.0688805	0.042768	0.0582113	2.09913	1.26598	1.63163	-1.74326
N_206	Normal_stable	41.7602	41.6846	41.6929	41.5326	41.6513	41.9317	0.132275	546.484	550.225	546.023	547.094	542.937	548.159	2.42008	0.129839	0.11542	0.117003	0.086439	0.109067	0.162544	0.0252295	0.491114	0.454094	0.495674	0.485081	0.526216	0.474533	0.0239512	-0.0144181	-0.0128359	-0.0433995	-0.0207715	0.0327059	-0.0370206	0.00455992	-0.00603345	0.0351015	-0.0165817	0.0397291	0.0136218	0.0438169	0.0407869	0.0366691	-1.94219	2.80025	-3.00346	2.10513	-0.469227
N_207	Normal_stable	44.6265	44.6625	44.5785	44.77	44.6949	44.5965	0.0706473	501.13	502.052	499.812	501.003	497.341	498.127	1.84704	0.676554	0.683415	0.667397	0.703915	0.689592	0.670817	0.013475	0.939975	0.930851	0.95302	0.941234	0.977473	0.969694	0.0182798	0.00686062	-0.00915758	0.027361	0.013038	-0.00573693	-0.00912398	0.0130445	0.00125893	0.0374979	0.029719	0.0114156	0.015938	0.0273899	0.0396999	0.0302677	-0.92606	2.18288	0.0459793	1.23617	1.76149
N_208	Normal_stable	44.4904	44.7341	44.2211	44.3386	44.2833	44.5614	0.193146	548.002	547.931	549.391	551.789	546.114	553.802	2.8258	0.650587	0.697076	0.599219	0.621633	0.611089	0.664128	0.0368398	0.476087	0.476793	0.462338	0.438611	0.494778	0.418693	0.0279665	0.0464889	-0.0513683	-0.0289539	-0.0394977	0.0135409	0.00070576	-0.0137485	-0.0374754	0.0186917	-0.0573937	0.0464943	0.0531764	0.0473575	0.0436972	0.0589694	0.0151801	-2.88008	-2.22861	2.69958	-1.3391
N_209	Normal_stable	44.7044	44.7907	44.6469	44.6393	44.4475	44.6002	0.114473	506.116	504.497	506.112	501.829	505.411	506.394	1.72516	0.691397	0.707864	0.680429	0.678997	0.642404	0.671528	0.0218341	0.890626	0.906654	0.890668	0.933055	0.897606	0.887877	0.0170736	0.0164672	-0.0109678	-0.0123996	-0.048993	-0.0198683	0.0160275	4.15583e-05	0.0424284	0.00697987	-0.00274979	0.0229793	0.0109678	0.0442032	0.0494877	0.0200577	0.77187	3.1378	1.85513	3.00008	-3.00407
N_210	Normal_stable	42.1456	42.4055	42.3557	42.35	42.1095	42.306	0.121789	569.703	573.895	566.251	569.665	569.586	568.845	2.4586	0.203358	0.252929	0.243421	0.242332	0.196472	0.233954	0.0232296	0.261315	0.219835	0.295481	0.261697	0.262481	0.269806	0.0243324	0.0495711	0.0400636	0.0389745	-0.00688593	0.0305958	-0.0414807	0.0341661	0.00038165	0.00116536	0.00849108	0.064637	0.0526537	0.0389764	0.00698384	0.0317522	-0.696776	0.706116	0.00979199	2.97394	0.270711
N_211	Normal_stable	44.2361	44.3084	44.5688	44.4201	44.2053	44.4042	0.134958	538.168	533.841	542.021	540.368	537.752	543.704	3.50465	0.602077	0.61587	0.66554	0.637174	0.596209	0.634155	0.0257414	0.573418	0.616236	0.535281	0.551647	0.577529	0.518628	0.034685	0.0137933	0.0634635	0.0350972	-0.00586763	0.0320779	0.0428185	-0.038137	-0.0217709	0.00411097	-0.05479	0.0449853	0.0740409	0.0413011	0.00716444	0.0634897	1.25916	-0.541102	-0.555214	2.53045	-1.04113
N_212	Normal_stable	41.3762	41.6936	41.2857	41.3632	41.5092	41.3648	0.147086	537.337	538.328	538.628	530.273	534.06	536.633	3.19328	0.0566038	0.11714	0.0393389	0.054122	0.0819738	0.0544159	0.0280545	0.581644	0.571834	0.56886	0.651554	0.614067	0.588609	0.0316034	0.0605366	-0.017265	-0.00248188	0.02537	-0.0021879	-0.0098101	-0.0127836	0.0699098	0.0324235	0.00696491	0.0613264	0.0214826	0.0699538	0.0411694	0.00730048	-0.160656	-2.50424	1.60628	0.906844	1.87517
N_213	Normal_stable	43.429	43.1011	43.5684	43.3651	43.3644	43.5157	0.163653	528.477	524.39	529.748	526.484	528.359	529.015	1.96873	0.448147	0.385592	0.474732	0.435949	0.435821	0.464677	0.0312144	0.669325	0.709772	0.656751	0.689047	0.670493	0.664003	0.0194842	-0.062555	0.0265848	-0.0121981	-0.0123267	0.0165299	0.0404469	-0.0125741	0.0197214	0.00116827	-0.00532241	0.0744921	0.0294085	0.0231889	0.0123819	0.0173656	2.56762	-0.441799	2.12472	3.0471	-0.311504
N_214	Normal_stable	43.487	43.2647	43.5265	43.6627	43.7611	43.5785	0.169659	551.032	547.809	550.429	551.27	552.878	546.48	2.38071	0.459206	0.416807	0.46674	0.492713	0.511487	0.476656	0.03236	0.446106	0.478004	0.452069	0.443747	0.427829	0.491155	0.0235615	-0.0423996	0.00753336	0.0335068	0.0522805	0.0174501	0.031898	0.00596304	-0.0023591	-0.0182768	0.0450492	0.0530585	0.00960777	0.0335897	0.0553832	0.0483108	2.49661	0.669568	-0.0702907	-0.336311	1.20124
N_215	Normal_stable	42.8489	42.7451	42.8545	43.1468	42.9965	42.5379	0.208746	536.819	536.57	535.745	540.969	535.949	537.089	1.92042	0.33749	0.31769	0.33856	0.394315	0.365656	0.278171	0.0398153	0.586761	0.589234	0.597398	0.545695	0.595372	0.584097	0.0190061	-0.0198	0.00107009	0.0568249	0.0281659	-0.0593192	0.00247265	0.0106362	-0.0410661	0.00861046	-0.00266484	0.0199538	0.0106899	0.0701106	0.0294526	0.059379	3.01735	1.47053	-0.625785	0.296683	-3.0967
N_216	Normal_stable	42.0322	42.147	41.977	41.7496	41.712	41.8969	0.167453	549.73	554.703	551.574	546.75	551.18	548.495	2.75311	0.181726	0.203627	0.171186	0.127829	0.120646	0.155924	0.0319394	0.458988	0.409776	0.440737	0.488482	0.444641	0.471208	0.0272471	0.0219016	-0.0105399	-0.0538964	-0.0610795	-0.0258019	-0.049212	-0.0182513	0.0294937	-0.0143473	0.0122201	0.0538656	0.021076	0.0614386	0.062742	0.0285495	-1.15207	-2.0945	2.64088	-2.91088	2.69928
N_217	Normal_stable	43.1362	43.2342	43.1691	43.1512	43.135	43.3946	0.100618	544.035	543.64	541.984	536.648	544.77	544.33	3.05418	0.3923	0.410987	0.398563	0.39515	0.392057	0.441585	0.0191914	0.515347	0.519264	0.535646	0.588458	0.508077	0.512433	0.0302268	0.0186869	0.00626345	0.00284985	-0.000242858	0.0492857	0.00391643	0.0202987	0.0731104	-0.00727067	-0.00291448	0.0190929	0.0212431	0.0731659	0.00727472	0.0493718	0.206591	1.2715	1.53184	-1.60419	-0.0590656
N_218	Normal_stable	43.0428	42.9672	42.8637	43.0024	43.0436	43.0914	0.0796434	542.003	539.197	542.126	541.74	536.202	542.018	2.40426	0.374482	0.360068	0.340322	0.366772	0.374633	0.383744	0.0151908	0.535461	0.563236	0.534243	0.538061	0.59287	0.53531	0.0237946	-0.0144146	-0.0341606	-0.00771012	0.000150757	0.00926204	0.0277757	-0.00121794	0.00260028	0.057409	-0.000150337	0.0312934	0.0341823	0.0081368	0.0574092	0.00926326	2.0495	-3.10595	2.81632	1.56817	-0.0162301
N_219	Normal_stable	45.3144	45.2401	45.3398	45.3745	45.3206	45.3027	0.0446062	540.796	540.044	541.31	541.236	541.462	538.192	1.24458	0.807759	0.793576	0.812599	0.819212	0.808936	0.805528	0.00850799	0.547402	0.554846	0.542322	0.543054	0.540819	0.57318	0.0123174	-0.0141828	0.00484085	0.011453	0.00117717	-0.00223027	0.0074436	-0.00507983	-0.00434823	-0.0065834	0.0257779	0.0160174	0.00701702	0.0122507	0.00668782	0.0258742	2.65828	-0.809482	-0.362847	-1.39386	1.6571
N_220	Normal_stable	43.6885	43.5717	43.5238	43.531	43.5819	43.4745	0.0728785	547.134	541.886	546.341	540.665	546.604	548.504	3.14559	0.49763	0.475359	0.466226	0.467589	0.477307	0.456825	0.0139005	0.484681	0.53662	0.492533	0.548699	0.489926	0.471121	0.0311314	-0.0222715	-0.0314046	-0.030041	-0.020323	-0.0408051	0.0519386	0.0078524	0.0640177	0.00524477	-0.0135604	0.0565123	0.0323714	0.0707158	0.0209888	0.0429993	1.97588	2.89658	2.00955	2.88903	-2.82075
N_221	Normal_stable	44.2496	44.1823	44.4409	44.6443	44.1966	44.191	0.187379	583.886	585.29	581.117	580.886	587.968	580.432	2.99684	0.604651	0.591815	0.641148	0.679945	0.594555	0.593481	0.0357399	0.120948	0.107054	0.148353	0.150647	0.080555	0.155137	0.0296592	-0.0128358	0.0364968	0.0752938	-0.0100957	-0.0111699	-0.0138936	0.0274052	0.029699	-0.0403926	0.0341899	0.0189153	0.0456406	0.0809395	0.0416351	0.0359682	-2.31664	0.644072	0.375705	-1.81572	1.88657
N_222	Normal_stable	44.2181	44.1387	44.0501	44.4631	44.1617	43.9305	0.179141	523.15	513.692	522.269	520.669	518.542	525.076	4.03192	0.59865	0.583514	0.566613	0.645387	0.587892	0.543796	0.0341685	0.722049	0.815654	0.73077	0.746602	0.767656	0.702982	0.0399033	-0.0151363	-0.0320372	0.0467363	-0.010758	-0.0548547	0.0936051	0.00872162	0.024553	0.045607	-0.0190663	0.094821	0.0332032	0.0527933	0.0468586	0.0580737	1.73111	2.8758	0.483722	1.80245	-2.80708
N_223	Normal_stable	43.2025	43.324	43.2146	43.4958	43.2566	43.2036	0.11413	548.952	551.208	549.287	550.004	549.516	551.539	1.0609	0.404939	0.428119	0.407255	0.460888	0.415263	0.405153	0.0217687	0.466691	0.444363	0.463375	0.456281	0.461109	0.441083	0.0104995	0.0231792	0.00231605	0.0559482	0.0103238	0.000213838	-0.0223281	-0.00331613	-0.0104101	-0.00558207	-0.0256078	0.0321842	0.00404485	0.0569085	0.0117362	0.0256087	-0.766698	-0.961132	-0.183964	-0.495677	-1.56245
N_224	Normal_stable	42.9255	42.8263	42.8524	43.2949	42.9325	43.0786	0.175416	575.775	577.915	577.404	572.462	578.044	577.924	2.19142	0.352106	0.333194	0.338171	0.422568	0.353447	0.381312	0.033458	0.201221	0.180046	0.1851	0.234009	0.178769	0.179961	0.0216882	-0.0189127	-0.0139356	0.0704614	0.00134102	0.029206	-0.0211749	-0.0161211	0.0327883	-0.0224518	-0.0212597	0.0283913	0.0213094	0.0777167	0.0224918	0.0361244	-2.29982	-2.28361	0.435535	-1.51114	-0.629222
N_225	Normal_stable	44.6313	44.7034	44.5974	44.4045	44.6359	44.8067	0.133091	517.148	521.036	518.6	517.013	513.735	515.547	2.50798	0.677464	0.691206	0.670997	0.634205	0.678346	0.710926	0.0253853	0.781442	0.742969	0.767078	0.782786	0.815228	0.797291	0.0248211	0.0137419	-0.00646771	-0.0432593	0.000881214	0.0334619	-0.0384732	-0.0143643	0.00134321	0.0337861	0.0158488	0.0408537	0.0157532	0.0432802	0.0337975	0.0370254	-1.22774	-1.99387	3.11055	1.54472	0.442336
N_226	Normal_stable	44.3591	44.1587	44.3827	44.2708	44.4314	44.1642	0.11547	525.811	518.894	527.637	529.39	527.7	527.344	3.72283	0.625537	0.587315	0.630039	0.608703	0.639336	0.588376	0.0220242	0.695709	0.764166	0.677642	0.660286	0.67702	0.680541	0.0368443	-0.0382225	0.00450146	-0.0168347	0.0137986	-0.0371611	0.0684578	-0.018067	-0.0354224	-0.0186886	-0.0151679	0.0784056	0.0186193	0.0392193	0.0232307	0.0401374	2.08002	-1.32661	-2.01445	-0.934799	-2.75407
N_227	Normal_stable	43.1932	43.3094	43.5659	42.9708	43.165	43.342	0.199915	563.215	558.704	564.888	565.467	565.011	563.958	2.50422	0.403169	0.425321	0.474254	0.360748	0.397784	0.43155	0.0381309	0.325529	0.37017	0.308976	0.303246	0.307754	0.318173	0.0247839	0.0221515	0.0710851	-0.0424214	-0.0053848	0.0283809	0.0446415	-0.0165528	-0.0222829	-0.0177752	-0.00735556	0.0498353	0.0729869	0.0479177	0.0185729	0.0293185	1.11019	-0.228782	-2.65793	-1.86495	-0.253594
N_228	Normal_stable	43.7744	43.8698	43.6531	43.636	43.9196	43.6001	0.132826	532.161	534.12	533.941	535.829	535.393	534.264	1.28582	0.51403	0.532222	0.490885	0.487619	0.541715	0.480774	0.0253346	0.632865	0.613479	0.615245	0.596567	0.600883	0.612054	0.0127255	0.0181922	-0.023145	-0.0264109	0.0276846	-0.0332562	-0.019386	-0.0176201	-0.0362983	-0.0319816	-0.0208112	0.0265852	0.0290888	0.0448899	0.0422997	0.0392311	-0.817156	-2.4909	-2.19981	-0.857291	-2.58243
N_229	Normal_stable	43.4086	42.9808	43.5311	43.1829	43.1601	43.5492	0.229111	560.145	560.905	562.117	567.013	561.048	563.476	2.51587	0.444241	0.362645	0.467617	0.401202	0.396845	0.47106	0.0436997	0.355909	0.348396	0.336393	0.287944	0.34698	0.322946	0.0248992	-0.0815961	0.0233761	-0.043039	-0.0473954	0.026819	-0.00751352	-0.0195162	-0.0679649	-0.00892935	-0.0329631	0.0819413	0.030452	0.0804462	0.0482292	0.042495	-3.04977	-0.69565	-2.13531	-2.95537	-0.887813
N_230	Normal_stable	44.54	44.5476	44.3915	44.5336	44.5499	44.5859	0.0677606	555.866	557.449	556.742	553.129	556.349	553.496	1.77948	0.660042	0.661489	0.631721	0.65883	0.661935	0.668797	0.0129244	0.398265	0.382596	0.389596	0.425353	0.393486	0.421716	0.0176112	0.00144725	-0.0283208	-0.0012122	0.00189317	0.00875535	-0.0156698	-0.00866937	0.0270876	-0.00477993	0.023451	0.0157365	0.029618	0.0271147	0.00514119	0.0250321	-1.4787	-2.84454	1.61552	-1.19368	1.21348
N_231	Normal_stable	44.8155	44.9235	44.8579	44.6458	44.9612	44.4464	0.194905	587.67	590.352	587.444	588.11	586.976	591.933	1.95598	0.712603	0.733203	0.720688	0.680231	0.74038	0.642186	0.0371754	0.0835012	0.0569558	0.0857421	0.0791463	0.0903733	0.0413116	0.019358	0.0205994	0.00808454	-0.0323727	0.0277765	-0.0704169	-0.0265454	0.00224092	-0.00435486	0.0068721	-0.0421896	0.0336005	0.00838936	0.0326643	0.028614	0.0820884	-0.910858	0.270397	-3.00787	0.242536	-2.60181
N_232	Normal_stable	43.3692	43.323	43.4133	43.3137	43.1726	43.2615	0.0843653	548.068	544.996	545.235	551.581	546.092	549.396	2.60519	0.43674	0.427921	0.445156	0.426152	0.399243	0.416187	0.0160915	0.475435	0.50584	0.503475	0.440666	0.494988	0.462289	0.0257832	-0.00881875	0.00841545	-0.0105883	-0.0374966	-0.0205532	0.0304045	0.0280402	-0.0347687	0.0195531	-0.013146	0.0316576	0.0292758	0.0363453	0.0422885	0.0243978	1.8531	1.27923	-1.86641	2.66092	-2.57256
N_233	Normal_stable	41.9557	42.2257	41.5722	42.3843	42.0411	41.9644	0.276828	513.436	514.381	516.198	512.327	517.35	515.398	1.84135	0.167138	0.218638	0.0939812	0.248882	0.183424	0.168783	0.052801	0.818182	0.808833	0.790845	0.829162	0.779451	0.798763	0.0182235	0.0515002	-0.0731568	0.0817439	0.0162855	0.00164525	-0.00934885	-0.0273366	0.0109808	-0.0387303	-0.0194184	0.0523419	0.0780975	0.0824781	0.042015	0.0194879	-0.179575	-2.78399	0.133532	-1.17276	-1.48627
N_234	Normal_stable	44.8984	44.8989	45.1366	45.1176	44.9421	44.8887	0.115295	560.867	560.065	558.302	559.337	556.663	559.074	1.46105	0.728413	0.728509	0.773834	0.770224	0.736736	0.72655	0.0219909	0.348763	0.356709	0.374156	0.363908	0.390374	0.366513	0.0144598	9.61319e-05	0.0454215	0.0418116	0.00832291	-0.00186283	0.00794641	0.0253932	0.0151458	0.0416111	0.0177504	0.00794699	0.0520378	0.0444703	0.0424353	0.0178478	1.5587	0.50977	0.347537	1.37339	1.67536
N_235	Normal_stable	42.8288	42.8751	42.678	43.0036	42.9135	42.9407	0.112474	570.183	571.641	569.739	571.292	571.075	569.806	0.816414	0.333656	0.342492	0.3049	0.366995	0.349823	0.355002	0.0214529	0.256569	0.242139	0.260967	0.245591	0.247738	0.260304	0.00807992	0.00883597	-0.0287562	0.0333385	0.016167	0.0213454	-0.0144301	0.0043977	-0.0109779	-0.0088311	0.00373481	0.0169204	0.0290905	0.0350995	0.0184217	0.0216697	-1.02136	2.98984	-0.318103	-0.499954	0.173217
N_236	Normal_stable	43.7978	43.9021	43.922	43.9832	43.5176	43.7955	0.165107	528.025	532.721	525.108	529.84	532.009	529.285	2.76761	0.518477	0.538386	0.542171	0.553841	0.465044	0.518048	0.0314918	0.673799	0.627324	0.702668	0.655834	0.634367	0.661331	0.0273906	0.0199094	0.0236938	0.0353647	-0.0534332	-0.00042887	-0.0464752	0.0288686	-0.0179657	-0.0394325	-0.0124681	0.0505601	0.037347	0.0396664	0.066408	0.0124755	-1.16606	0.883533	-0.470036	-2.50583	-1.60518
N_237	Normal_stable	44.7672	45.0215	45.0322	44.8111	44.5906	44.8712	0.166556	542.708	548.707	540.996	537.791	538.513	539.832	3.97704	0.703374	0.751888	0.753924	0.71175	0.669702	0.723214	0.0317682	0.528479	0.469115	0.545427	0.577151	0.570005	0.556945	0.0393602	0.0485138	0.0505497	0.00837551	-0.0336725	0.0198391	-0.0593643	0.0169485	0.0486726	0.0415258	0.0284657	0.0766663	0.0533153	0.049388	0.0534624	0.0346971	-0.885642	0.323504	1.40039	2.25214	0.962122
N_238	Normal_stable	43.0923	42.8944	42.9215	43.2565	43.0848	43.0022	0.132865	553.741	562.305	554.75	556.483	555.643	552.718	3.39219	0.383928	0.346175	0.351344	0.415241	0.382494	0.366743	0.025342	0.419292	0.334531	0.409309	0.392157	0.400467	0.429416	0.0335719	-0.037753	-0.0325839	0.0313128	-0.00143361	-0.0171848	-0.0847604	-0.00998211	-0.0271347	-0.0188248	0.0101243	0.092788	0.0340786	0.0414341	0.0188793	0.0199454	-1.98983	-2.84432	-0.714035	-1.6468	2.6092
N_239	Normal_stable	43.4068	43.6108	43.7037	43.3355	43.4047	43.2033	0.183235	523.034	520.955	520.15	523.497	519.985	522.087	1.48456	0.443904	0.482825	0.500528	0.430306	0.443498	0.405102	0.0349494	0.723194	0.743774	0.751734	0.718608	0.753373	0.732564	0.0146925	0.0389206	0.0566236	-0.0135976	-0.000406074	-0.0388024	0.0205797	0.0285395	-0.00458643	0.0301789	0.00936963	0.0440265	0.0634093	0.0143503	0.0301817	0.0399177	0.48639	0.46686	-2.81628	1.58425	2.90466
N_240	Normal_stable	43.2411	43.3949	43.0614	43.3608	43.3682	43.4392	0.138831	534.52	533.234	536.231	531.852	538.548	531.117	2.79522	0.412309	0.441628	0.378036	0.43513	0.436536	0.450087	0.0264799	0.609522	0.622251	0.592588	0.63592	0.569656	0.6432	0.0276639	0.0293188	-0.0342735	0.0228209	0.0242268	0.0377778	0.0127293	-0.0169339	0.026398	-0.0398653	0.0336787	0.031963	0.0382287	0.0348949	0.0466496	0.0506104	0.409611	-2.68269	0.857948	-1.02472	0.728097
N_241	Normal_stable	44.4173	44.4232	44.5137	44.7611	44.4561	44.4362	0.131985	548.1	546.629	547.604	552.781	547.845	548.813	2.15489	0.636641	0.637778	0.655033	0.702227	0.644048	0.640252	0.0251743	0.47512	0.489683	0.480025	0.428794	0.47764	0.468061	0.0213266	0.00113692	0.0183924	0.0655859	0.00740752	0.00361063	0.0145626	0.00490496	-0.0463264	0.00251935	-0.00705935	0.0146069	0.0190352	0.0802972	0.00782423	0.00792912	1.49288	0.260619	-0.614973	0.327835	-1.09802
N_242	Normal_stable	43.6963	43.7658	43.6478	43.5617	43.5652	43.4842	0.102647	566.327	567.61	567.417	569.076	564.111	565.99	1.69211	0.499125	0.512381	0.489867	0.473461	0.474113	0.458677	0.0195785	0.294729	0.28203	0.283946	0.267522	0.316663	0.298061	0.0167465	0.0132564	-0.00925821	-0.0256641	-0.025012	-0.0404483	-0.012699	-0.0107838	-0.0272073	0.0219335	0.0033314	0.0183574	0.0142128	0.0374016	0.0332668	0.0405853	-0.763924	-2.28022	-2.32701	2.42168	3.05942
N_243	Normal_stable	45.3027	45.4817	45.1625	45.3644	45.6108	45.1358	0.183622	544.477	547.442	545.461	540.006	543.099	544.887	2.50792	0.805518	0.83967	0.778774	0.817282	0.864294	0.77369	0.0350232	0.510973	0.481633	0.501234	0.555227	0.524612	0.506917	0.0248204	0.034152	-0.0267438	0.0117639	0.0587765	-0.0318274	-0.0293395	-0.00973818	0.0442544	0.0136397	-0.00405598	0.0450241	0.0284616	0.0457913	0.0603384	0.0320848	-0.709746	-2.79239	1.31098	0.228024	-3.01484
N_244	Normal_stable	42.9997	43.0245	43.2679	42.8631	43.4204	42.8688	0.224555	541.769	539.632	543.098	538.918	541.407	542.55	1.64028	0.366258	0.370994	0.417414	0.340203	0.446494	0.341289	0.0428307	0.53778	0.558928	0.524626	0.565993	0.541355	0.530047	0.0162336	0.00473541	0.0511555	-0.0260549	0.080236	-0.0249691	0.0211483	-0.0131543	0.0282127	0.00357543	-0.00773323	0.021672	0.0528197	0.0384033	0.0803156	0.0261393	1.35052	-0.25169	2.31645	0.044532	-2.84125
N_245	Normal_stable	42.6942	42.8087	42.7312	42.6332	42.6451	42.7367	0.0651703	523.277	524.275	522.985	527.857	521.491	519.585	2.78814	0.307982	0.329819	0.315051	0.296351	0.298628	0.316094	0.0124303	0.720789	0.710915	0.723683	0.675463	0.738467	0.757325	0.0275938	0.0218371	0.00706941	-0.0116307	-0.00935379	0.00811246	-0.00987432	0.00289347	-0.0453261	0.0176778	0.0365357	0.0239658	0.00763864	0.0467945	0.02	0.0374255	-0.424667	0.388493	-1.82198	2.05747	1.3523
N_246	Normal_stable	43.2908	43.4488	43.5289	43.2509	43.2636	43.003	0.182498	568.042	569.37	569.139	567.983	568.49	564.424	1.79758	0.421786	0.451922	0.467197	0.41417	0.416589	0.366893	0.0348089	0.277756	0.264615	0.266895	0.278343	0.273319	0.313566	0.0177903	0.030136	0.045411	-0.00761637	-0.00519646	-0.0548925	-0.0131407	-0.0108603	0.000587585	-0.00443703	0.0358103	0.0328764	0.0466916	0.007639	0.00683304	0.0655406	-0.41119	-0.234747	3.0646	-2.43486	2.56355
N_247	Normal_stable	44.1372	44.1725	44.1214	43.9761	43.7859	44.3587	0.19374	523.58	522.262	526.578	522.776	528.31	526.265	2.4289	0.583227	0.589962	0.580211	0.552499	0.516215	0.625477	0.036953	0.717792	0.730839	0.688117	0.725744	0.670978	0.691222	0.0240385	0.00673538	-0.00301596	-0.0307276	-0.0670113	0.0422509	0.0130467	-0.0296748	0.00795237	-0.0468136	-0.02657	0.0146827	0.0298277	0.03174	0.0817437	0.049911	1.09423	-1.67208	2.88835	-2.53181	-0.561373
N_248	Normal_stable	42.1622	42.0285	42.0519	42.0753	42.2759	42.1192	0.0906547	538.754	537.469	531.155	543.866	545.07	541.139	5.04096	0.206511	0.181008	0.185474	0.189939	0.228201	0.198324	0.0172911	0.567613	0.580335	0.642822	0.517023	0.505112	0.544009	0.0498896	-0.0255027	-0.0210365	-0.0165715	0.0216907	-0.00818617	0.0127221	0.0752093	-0.0505899	-0.062501	-0.0236045	0.0284998	0.0780959	0.0532349	0.0661578	0.0249837	2.67886	1.84353	-1.88735	-1.23676	-1.90462
N_249	Normal_stable	43.6143	43.6478	43.8593	43.7067	43.7841	43.574	0.108071	525.525	525.9	524.064	525.979	522.312	523.785	1.45837	0.483482	0.489874	0.530209	0.501107	0.515878	0.475805	0.020613	0.698543	0.69483	0.712999	0.694046	0.730342	0.715759	0.0144333	0.0063916	0.0467269	0.0176244	0.0323961	-0.00767686	-0.0037132	0.0144561	-0.00449734	0.0317989	0.0172157	0.00739191	0.048912	0.0181892	0.0453947	0.0188498	-0.526295	0.300034	-0.249845	0.776095	1.99025
N_250	Normal_stable	43.0433	43.0185	43.1341	43.172	42.9156	43.1476	0.0976807	537.522	540.421	535.799	540.94	537.908	536.439	2.09034	0.37457	0.369846	0.391887	0.399127	0.350227	0.394471	0.0186312	0.579813	0.551116	0.596859	0.54598	0.575987	0.590527	0.0206878	-0.00472352	0.017317	0.0245574	-0.0243434	0.0199013	-0.0286969	0.0170457	-0.0338337	-0.0038261	0.0107139	0.029083	0.0242989	0.0418065	0.0246422	0.022602	-1.73393	0.777503	-0.942946	-2.9857	0.493858
N_251	Normal_stable	43.1693	43.1692	42.9631	43.5254	43.0932	43.3073	0.193206	543.314	542.559	548.853	544.898	539.736	546.224	3.15029	0.398616	0.398582	0.359286	0.466522	0.384098	0.424929	0.0368513	0.52249	0.529963	0.467667	0.506809	0.557901	0.493685	0.0311779	-3.4202e-05	-0.0393306	0.0679059	-0.0145186	0.0263123	0.00747307	-0.0548226	-0.0156811	0.035411	-0.0288049	0.00747314	0.0674716	0.069693	0.0382718	0.0390136	1.57537	-2.19311	-0.226946	1.9599	-0.83059
N_252	Normal_stable	42.9271	42.9238	42.9829	42.8966	43.2596	42.8325	0.149868	548.677	546.081	544.236	549.469	548.987	547.715	2.00899	0.352405	0.35178	0.363063	0.346585	0.415825	0.334364	0.0285852	0.469409	0.4951	0.51336	0.461571	0.466344	0.478935	0.0198826	-0.000625021	0.010658	-0.00582054	0.0634203	-0.0180409	0.0256909	0.0439514	-0.00783726	-0.00306462	0.0095258	0.0256985	0.0452252	0.00976224	0.0634943	0.0204013	1.59512	1.33289	-2.20959	-0.0482848	2.65579
N_253	Normal_stable	43.6086	43.4093	43.6722	43.5002	43.7359	43.5244	0.120088	568.064	569.05	570.204	571.441	560.295	567.729	3.92411	0.48239	0.444375	0.494536	0.46173	0.506683	0.466329	0.0229051	0.277539	0.267779	0.256363	0.244118	0.354425	0.280859	0.0388363	-0.0380155	0.0121461	-0.0206602	0.0242931	-0.016061	-0.00976011	-0.0211765	-0.0334215	0.0768857	0.00331949	0.0392484	0.0244125	0.0392917	0.0806323	0.0164004	-2.89028	-1.05004	-2.12447	1.26476	2.93778
N_254	Normal_stable	43.7117	43.7666	43.8593	43.5214	43.542	43.5591	0.139315	516.14	515.513	510.736	511.267	519.551	519.502	3.83233	0.502053	0.512526	0.53021	0.465767	0.469701	0.472952	0.0265724	0.791419	0.797632	0.844906	0.839649	0.757669	0.758149	0.0379279	0.0104728	0.0281569	-0.0362868	-0.0323526	-0.0291018	0.00621266	0.0534869	0.0482304	-0.0337499	-0.0332701	0.0121769	0.0604455	0.0603565	0.046752	0.044202	0.53542	1.08623	2.21581	-2.33506	-2.28946
N_255	Normal_stable	43.9112	43.7778	44.1307	44.0162	43.8056	43.9121	0.131836	550.785	549.01	550.358	552.266	551.51	546.678	2.00574	0.540113	0.514678	0.581985	0.560133	0.519967	0.540295	0.0251458	0.448544	0.466118	0.452768	0.433885	0.441371	0.48919	0.0198505	-0.0254351	0.0418718	0.0200198	-0.0201464	0.000181891	0.0175743	0.00422432	-0.0146587	-0.00717229	0.0406461	0.030916	0.0420844	0.0248127	0.021385	0.0406465	2.53697	0.100547	-0.632017	-2.79957	1.56632
N_256	Normal_stable	44.1469	44.2371	44.092	44.2352	44.307	44.2075	0.0754994	536.722	537.618	540.617	535.502	539.742	535.188	2.22151	0.58507	0.602282	0.574599	0.601921	0.615608	0.596623	0.0144004	0.587728	0.578859	0.549183	0.599803	0.557834	0.602911	0.021986	0.0172129	-0.0104707	0.0168511	0.0305383	0.0115539	-0.00886918	-0.0385454	0.0120753	-0.0298942	0.0151833	0.0193635	0.0399423	0.020731	0.0427346	0.0190795	-0.475785	-1.83604	0.621771	-0.77474	0.920319
N_257	Normal_stable	43.6167	43.3131	43.7858	43.4053	43.6422	43.4966	0.172167	553.125	551.653	552.881	552.796	550.45	554.101	1.27334	0.483944	0.42604	0.516203	0.443617	0.488811	0.461042	0.0328384	0.42539	0.439959	0.4278	0.428646	0.451859	0.415724	0.012602	-0.0579037	0.0322598	-0.0403266	0.00486751	-0.0229015	0.0145686	0.00241023	0.00325568	0.026469	-0.00966572	0.0597083	0.0323497	0.0404578	0.0269128	0.0248577	2.89511	0.0745746	3.06103	1.38893	-2.74222
N_258	Normal_stable	43.9631	44.1396	44.0443	43.9038	44.3096	43.8739	0.164139	574.086	579.602	574.734	574.553	573.546	575.954	2.20396	0.550007	0.583685	0.5655	0.538697	0.616105	0.532993	0.0313072	0.217945	0.163351	0.211523	0.213317	0.223287	0.199457	0.0218122	0.0336786	0.0154929	-0.0113099	0.0660987	-0.0170131	-0.0545937	-0.00642173	-0.00462763	0.00534264	-0.0184878	0.0641461	0.0167711	0.01222	0.0663143	0.0251246	-1.01805	-0.392939	-2.75321	0.0806529	-2.31468
N_259	Normal_stable	44.6532	44.9191	44.6489	44.5862	44.5574	44.7012	0.128918	555.293	554.131	553.065	551.279	551.87	554.786	1.6121	0.681642	0.732362	0.680817	0.668867	0.663375	0.690796	0.0245892	0.403928	0.415429	0.42598	0.443663	0.437806	0.408947	0.0159547	0.0507197	-0.000825386	-0.0127753	-0.0182672	0.00915454	0.0115006	0.0220522	0.0397347	0.0338786	0.00501957	0.0520073	0.0220676	0.0417379	0.0384896	0.0104404	0.222979	1.60821	1.88187	2.06531	0.501549
N_260	Normal_stable	45.3785	45.2357	45.2632	45.191	45.4084	45.2668	0.0846956	504.76	509.808	502.554	508.45	500.436	508.473	3.75771	0.819985	0.792738	0.797983	0.784209	0.82568	0.798683	0.0161545	0.904052	0.854092	0.925886	0.867534	0.946839	0.867299	0.0371895	-0.0272471	-0.0220024	-0.0357757	0.00569548	-0.0213021	-0.0499608	0.0218334	-0.0365181	0.0427865	-0.0367536	0.0569077	0.0309968	0.0511221	0.0431639	0.0424806	-2.07008	2.36005	-2.34593	1.43846	-2.09608
N_261	Normal_stable	43.2918	43.1407	42.9505	43.3877	43.2735	43.3459	0.161293	527.956	527.673	526.809	528.009	524.233	530.593	2.05913	0.421971	0.393152	0.356875	0.440257	0.418484	0.43229	0.0307644	0.674483	0.677284	0.685834	0.673954	0.711324	0.648383	0.0203789	-0.0288196	-0.0650965	0.0182856	-0.00348716	0.0103184	0.0028011	0.0113512	-0.000528804	0.036841	-0.0260999	0.0289554	0.0660788	0.0182933	0.0370057	0.0280655	3.0447	2.96895	-0.028911	1.66517	-1.19431
N_262	Normal_stable	42.5958	42.3414	42.7683	42.5697	42.6828	42.9722	0.211362	517.845	517.751	517.585	517.143	516.14	515.536	0.951083	0.289222	0.240692	0.322125	0.284234	0.30582	0.36101	0.0403142	0.774554	0.775477	0.777118	0.781499	0.791425	0.797397	0.00941272	-0.04853	0.0329025	-0.0049882	0.0165978	0.0717881	0.000923257	0.00256375	0.00694463	0.0168714	0.022843	0.0485388	0.0330022	0.00855044	0.0236671	0.0753349	3.12257	0.0777626	2.19369	0.793572	0.30807
N_263	Normal_stable	43.4998	43.6038	43.4544	43.0912	43.6422	43.6178	0.206247	550.801	549.252	546.599	553.186	553.713	548.851	2.72268	0.461648	0.481486	0.452993	0.383714	0.488804	0.484158	0.0393388	0.448386	0.463722	0.489976	0.424781	0.419573	0.467689	0.0269459	0.0198379	-0.00865508	-0.0779339	0.0271564	0.0225105	0.0153361	0.0415904	-0.0236047	-0.0288126	0.0193032	0.0250746	0.0424814	0.0814301	0.0395934	0.0296536	0.658104	1.77597	-2.8475	-0.814981	0.708843
N_264	Normal_stable	43.1301	43.0737	43.4398	43.2604	43.1313	43.4105	0.155542	566.756	561.467	563.841	564.327	567.759	565.999	2.27901	0.391129	0.380377	0.450208	0.415985	0.391364	0.44462	0.0296674	0.290488	0.34283	0.319335	0.314521	0.280554	0.297977	0.022555	-0.010752	0.059079	0.0248561	0.000235384	0.0534913	0.0523412	0.0288466	0.0240321	-0.00993485	0.00748893	0.0534341	0.0657453	0.0345741	0.00993764	0.054013	1.7734	0.45422	0.768545	-1.54711	0.139099
N_265	Normal_stable	44.4691	44.7006	44.4214	44.4703	44.5325	44.2804	0.13775	551.484	549.203	556.358	550.086	554.36	552.62	2.68175	0.646529	0.690672	0.63743	0.646746	0.658614	0.610535	0.0262739	0.441633	0.464202	0.393388	0.45546	0.413161	0.430385	0.0265409	0.0441424	-0.00909973	0.000216137	0.0120844	-0.0359947	0.0225692	-0.048245	0.0138268	-0.0284722	-0.0112483	0.0495774	0.0490957	0.0138285	0.0309306	0.0377113	0.472632	-1.75722	1.55517	-1.16941	-2.83871
N_266	Normal_stable	44.9829	45.3291	44.9594	44.8933	45.0256	45.0406	0.151689	558.457	553.591	561.064	555.042	553.376	559.149	3.21115	0.744534	0.810558	0.740051	0.727429	0.75267	0.755526	0.0289325	0.37262	0.420779	0.346821	0.40642	0.422907	0.365765	0.0317802	0.0660241	-0.00448306	-0.0171042	0.00813678	0.0109928	0.0481585	-0.0257985	0.0338001	0.0502867	-0.00685515	0.0817216	0.0261851	0.0378814	0.0509407	0.0129551	0.630191	-1.74285	2.03926	1.41038	-0.557596
N_267	Normal_stable	43.6298	43.6237	43.8227	43.6274	43.7134	43.5968	0.0849992	567.72	567.866	563.426	573.348	568.151	569.292	3.18638	0.486437	0.48527	0.523234	0.485988	0.502377	0.480149	0.0162124	0.280948	0.279497	0.323438	0.225245	0.276674	0.26539	0.0315351	-0.00116745	0.0367966	-0.0004489	0.0159399	-0.0062888	-0.00145095	0.04249	-0.055703	-0.00427319	-0.0155578	0.00186231	0.0562084	0.0557048	0.0165027	0.0167808	-2.24834	0.857083	-1.57885	-0.261923	-1.95494
N_268	Normal_stable	43.8451	43.6414	43.4984	43.6478	43.8669	43.7244	0.138728	568.609	569.359	566.26	566.844	570.658	568.674	1.6212	0.527499	0.48865	0.461373	0.489871	0.531672	0.504477	0.0264604	0.272142	0.264725	0.295398	0.289614	0.251863	0.271502	0.0160447	-0.0388492	-0.066126	-0.0376284	0.00417337	-0.023022	-0.00741734	0.0232552	0.0174719	-0.0202794	-0.000640626	0.039551	0.070096	0.0414869	0.0207044	0.0230309	-2.95294	2.80342	2.70689	-1.36784	-3.11377
N_269	Normal_stable	44.6988	44.8486	45.0653	44.4936	44.8624	45.0208	0.211458	530.311	528.08	532.224	532.065	527.218	534.752	2.81833	0.690335	0.718913	0.760249	0.651193	0.721537	0.751756	0.0403325	0.651176	0.673254	0.632243	0.633816	0.681789	0.60722	0.0278926	0.0285777	0.0699131	-0.0391427	0.0312013	0.0614209	0.0220781	-0.0189335	-0.0173607	0.0306126	-0.0439559	0.0361127	0.0724315	0.0428199	0.043711	0.0755291	0.657786	-0.264471	-2.72414	0.775875	-0.621153
N_270	Normal_stable	43.5187	43.3004	43.3259	43.5585	43.4928	43.6749	0.142683	559.354	559.324	556.431	561.229	557.127	560.969	1.95705	0.465251	0.42362	0.428485	0.472846	0.460303	0.495051	0.0272146	0.363738	0.364038	0.392667	0.345185	0.385782	0.347759	0.0193687	-0.0416311	-0.0367658	0.0075952	-0.00494755	0.0298	0.000299993	0.0289286	-0.0185531	0.0220442	-0.0159786	0.0416322	0.0467823	0.0200476	0.0225926	0.0338135	3.13439	2.47493	-1.18223	1.79158	-0.492184
N_271	Normal_stable	43.4719	43.1387	43.5967	43.4112	43.5841	43.7007	0.197165	568.281	571.66	566.29	564.713	569.779	568.747	2.47252	0.456323	0.392776	0.480132	0.44474	0.477726	0.499973	0.0376063	0.275391	0.241945	0.295096	0.3107	0.260563	0.270784	0.0244702	-0.0635462	0.0238097	-0.0115825	0.021403	0.0436503	-0.0334454	0.0197053	0.0353088	-0.0148281	-0.00460717	0.0718103	0.0309063	0.0371601	0.0260376	0.0438928	-2.65711	0.691355	1.88777	-0.60588	-0.105158
N_272	Normal_stable	43.6317	43.7493	43.6265	43.7275	43.6204	43.8136	0.0804093	536.245	534.909	539.662	536.484	537.653	536.194	1.62758	0.486809	0.509232	0.485806	0.505079	0.484649	0.521493	0.0153369	0.592445	0.605666	0.558634	0.590086	0.578513	0.592949	0.0161079	0.022423	-0.00100335	0.0182698	-0.00216023	0.034684	0.0132203	-0.0338112	-0.00235949	-0.0139324	0.000503252	0.0260301	0.033826	0.0184215	0.0140989	0.0346876	0.532725	-1.60046	-0.128436	-1.72462	0.0145086
N_273	Normal_stable	42.6069	42.9749	42.5222	42.3697	42.7156	42.5607	0.205345	501.13	503.635	497.349	497.558	498.15	505.77	3.52285	0.291337	0.361525	0.27518	0.246098	0.312077	0.282531	0.0391665	0.939975	0.915184	0.977398	0.975328	0.969469	0.894051	0.0348651	0.0701875	-0.0161577	-0.0452397	0.0207392	-0.00880678	-0.0247914	0.0374222	0.0353527	0.0294936	-0.0459247	0.0744372	0.0407614	0.0574147	0.0360553	0.0467615	-0.339538	1.97839	2.47826	0.957941	-1.76026
N_274	Normal_stable	42.9819	42.8955	43.1952	42.7462	42.9775	42.7648	0.165811	548.056	547.717	555.075	543.14	551.328	551.43	4.09511	0.362865	0.346375	0.403549	0.317911	0.362015	0.321463	0.0316261	0.475557	0.478909	0.406087	0.524204	0.443169	0.442163	0.0405286	-0.0164892	0.0406845	-0.0449536	-0.000850078	-0.0414016	0.00335157	-0.06947	0.0486474	-0.0323879	-0.0333942	0.0168264	0.0805066	0.0662375	0.0323991	0.0531909	2.94107	-1.041	2.31675	-1.59704	-2.46285
N_275	Normal_stable	42.4668	42.5995	42.5341	42.2514	42.3578	42.1326	0.177227	554.386	553.828	554.288	552.667	551.126	552.626	1.2557	0.264619	0.289925	0.277459	0.22354	0.243823	0.200874	0.0338035	0.412912	0.418432	0.413883	0.429918	0.445171	0.430325	0.0124275	0.0253063	0.0128396	-0.0410792	-0.020796	-0.063745	0.00552088	0.000971483	0.0170069	0.0322598	0.0174136	0.0259015	0.0128763	0.0444605	0.0383819	0.0660807	0.214797	0.075519	2.74907	2.1434	2.87492
N_276	Normal_stable	43.3554	43.5939	43.2688	43.2888	43.4706	43.5896	0.145213	518.027	513.944	518.539	512.915	524.439	518.283	4.08825	0.434107	0.479593	0.417589	0.421405	0.456084	0.478775	0.0276972	0.772752	0.81316	0.76768	0.823337	0.709288	0.770216	0.0404608	0.0454856	-0.0165185	-0.0127022	0.0219765	0.0446679	0.0404072	-0.00507279	0.050585	-0.0634644	-0.00253664	0.0608414	0.0172799	0.0521555	0.0671617	0.0447398	0.726343	-2.84364	1.81682	-1.23744	-0.0567279
N_277	Normal_stable	43.1525	43.3566	43.3357	43.0654	43.1883	42.9696	0.150753	532.8	534.582	531.807	536.374	536.356	537.464	2.23369	0.3954	0.434335	0.430348	0.378797	0.40223	0.360518	0.028754	0.626542	0.608902	0.636369	0.591167	0.591348	0.58038	0.0221064	0.0389348	0.0349477	-0.0166036	0.00683014	-0.0348818	-0.0176396	0.00982685	-0.0353751	-0.035194	-0.046162	0.0427443	0.036303	0.0390778	0.0358507	0.0578591	-0.425392	0.274109	-2.00963	-1.37911	-2.2179
N_278	Normal_stable	42.484	42.4189	42.417	42.3352	42.515	42.6233	0.0992062	537.507	538.269	540.799	537.077	533.238	543.477	3.48528	0.267898	0.255483	0.255109	0.23952	0.273817	0.294475	0.0189222	0.579957	0.57242	0.547379	0.584213	0.622203	0.520874	0.0344932	-0.0124142	-0.0127892	-0.0283776	0.00591951	0.0265768	-0.00753725	-0.0325777	0.00425633	0.0422456	-0.0590831	0.0145232	0.0349981	0.0286951	0.0426583	0.0647853	-2.59593	-1.94489	2.99271	1.43158	-1.14809
N_279	Normal_stable	45.3605	45.3098	45.3688	45.4356	45.3776	45.236	0.068036	542.305	541.562	537.493	539.891	542.758	539.76	1.96695	0.816542	0.80688	0.81813	0.83088	0.819808	0.792803	0.0129769	0.532477	0.539828	0.580096	0.556367	0.52799	0.557657	0.0194666	-0.00966197	0.00158741	0.014338	0.00326549	-0.023739	0.00735112	0.0476195	0.0238897	-0.00448716	0.0251799	0.0121405	0.047646	0.0278621	0.00554959	0.0346059	2.4912	1.53747	1.03025	-0.941694	2.32675
N_280	Normal_stable	43.8269	43.8592	43.7883	43.9865	43.8007	43.7613	0.0804638	534.901	535.71	532.694	532.712	533.392	536.257	1.55551	0.524042	0.530205	0.516677	0.554483	0.51904	0.511524	0.0153473	0.605749	0.597746	0.627588	0.62741	0.620679	0.592329	0.0153946	0.00616266	-0.00736568	0.0304408	-0.00500202	-0.0125178	-0.00800306	0.0218392	0.0216614	0.01493	-0.0134204	0.0101009	0.0230478	0.0373611	0.0157457	0.0183522	-0.914594	1.89609	0.618463	1.89407	-2.32141
N_281	Normal_stable	43.3842	43.2546	43.4786	43.1773	43.6716	43.6716	0.207512	538.243	537.946	538.525	536.089	539.713	544.101	2.71473	0.439597	0.414871	0.457607	0.400131	0.494418	0.494418	0.0395798	0.572674	0.57561	0.569884	0.593993	0.558124	0.514698	0.0268672	-0.0247253	0.0180104	-0.0394661	0.0548211	0.0548217	0.00293526	-0.00279082	0.0213185	-0.0145505	-0.0579761	0.0248989	0.0182254	0.0448559	0.0567193	0.0797912	3.02343	-0.153733	2.64633	-0.259437	-0.813356
N_282	Normal_stable	42.8235	42.547	42.7268	42.841	42.9154	42.6226	0.140657	534.23	534.976	531.955	534.68	531.246	536.754	2.04046	0.332652	0.279916	0.314214	0.335993	0.350178	0.29433	0.0268283	0.612385	0.605007	0.634903	0.607933	0.641924	0.587407	0.0201941	-0.0527366	-0.0184378	0.00334089	0.0175257	-0.0383223	-0.00737785	0.0225176	-0.00445241	0.0295389	-0.0249783	0.0532502	0.0291032	0.00556646	0.0343467	0.045744	-3.00259	2.2569	-0.927068	1.03531	-2.56396
N_283	Normal_stable	44.04	44.1789	43.8952	44.1703	43.7766	44.146	0.16596	545.734	547.913	548.729	540.549	546.826	546.106	2.88366	0.564679	0.59118	0.537056	0.589537	0.514436	0.584902	0.0316544	0.498536	0.476975	0.468895	0.54985	0.487733	0.494854	0.0285391	0.0265004	-0.0276232	0.0248581	-0.0502433	0.020223	-0.0215606	-0.0296406	0.0513143	-0.0108028	-0.00368151	0.0341633	0.0405168	0.0570182	0.0513915	0.0205554	-0.682976	-2.32098	1.11968	-2.92981	-0.180074
N_284	Normal_stable	45.4059	45.4224	45.4857	45.4976	45.2263	45.3055	0.105821	582.726	583.359	582.158	583.588	583.586	578.702	1.87406	0.825199	0.828356	0.840434	0.8427	0.790945	0.806061	0.0201839	0.132437	0.126169	0.138051	0.123903	0.123917	0.172252	0.0185473	0.00315707	0.0152358	0.0175019	-0.0342533	-0.019138	-0.00626732	0.00561392	-0.00853355	-0.00851967	0.0398155	0.00701758	0.0162371	0.0194715	0.035297	0.0441762	-1.10416	0.353033	-0.453661	-2.89781	2.01886
N_285	Normal_stable	42.692	42.542	42.6375	42.8377	42.6687	42.8084	0.1101	503.955	495.999	510.503	503.607	501.681	502.519	4.65913	0.307576	0.27895	0.297167	0.335351	0.303117	0.329776	0.0209999	0.912021	0.990752	0.847216	0.915465	0.934526	0.926228	0.0461107	-0.0286264	-0.0104088	0.0277748	-0.00445873	0.0222003	0.0787316	-0.0648045	0.00344394	0.0225053	0.014207	0.0837743	0.0656351	0.0279875	0.0229428	0.026357	1.91953	-1.73005	0.123365	1.76638	0.569274
N_286	Normal_stable	44.6689	44.952	44.8452	44.5636	44.6928	44.7817	0.138166	552.451	553.106	556.081	547.736	551.737	555.697	3.03814	0.684639	0.738622	0.718255	0.664544	0.689191	0.706157	0.0263532	0.432058	0.425581	0.396129	0.478724	0.43913	0.399935	0.030068	0.0539836	0.0336162	-0.0200951	0.0045525	0.0215186	-0.00647705	-0.0359294	0.046666	0.0070717	-0.0321229	0.0543708	0.0492033	0.0508087	0.00841036	0.0386643	-0.119411	-0.818647	1.97741	0.998818	-0.98057
N_287	Normal_stable	44.3964	44.4753	44.6937	44.4188	44.6273	44.4716	0.119427	546.512	544.315	551.908	544.81	548.591	544.659	2.97001	0.632662	0.647705	0.689368	0.636932	0.676697	0.647007	0.022779	0.49084	0.512579	0.437428	0.507678	0.470259	0.509173	0.0293937	0.0150429	0.0567056	0.0042702	0.0440349	0.0143446	0.0217393	-0.0534115	0.016838	-0.0205805	0.0183337	0.0264365	0.0778994	0.017371	0.0486069	0.0232786	0.965481	-0.755493	1.32243	-0.437203	0.906867
N_288	Normal_stable	44.0574	43.9806	44.026	43.9592	43.928	43.8614	0.0700766	528	527.821	530.292	527.054	529.307	524.747	1.91686	0.567998	0.553354	0.562006	0.549262	0.543315	0.530613	0.0133661	0.674051	0.67582	0.651362	0.683408	0.661112	0.706245	0.0189709	-0.0146437	-0.00599231	-0.0187363	-0.0246824	-0.0373853	0.00176949	-0.0226885	0.00935746	-0.0129384	0.0321943	0.0147503	0.0234664	0.020943	0.027868	0.049337	3.02134	-1.82901	2.6784	-2.65878	2.43066
N_289	Normal_stable	43.2394	43.1915	43.3473	43.2444	43.3721	43.5321	0.124217	550.5	550.596	551.431	549.489	555.735	552.752	2.23582	0.411972	0.402839	0.432553	0.412941	0.437283	0.467802	0.0236926	0.451366	0.450422	0.442151	0.461373	0.399556	0.429076	0.0221276	-0.00913323	0.020581	0.000968516	0.0253106	0.0558294	-0.00094353	-0.00921527	0.0100068	-0.0518096	-0.0222901	0.00918184	0.0225499	0.0100536	0.0576616	0.0601147	-3.03865	-0.420986	1.47431	-1.11637	-0.379863
N_290	Normal_stable	44.6007	44.9561	44.4197	44.2342	44.4957	44.5324	0.239525	532.617	529.567	528.9	532.603	531.652	534.345	2.04929	0.671624	0.73942	0.637111	0.601716	0.651598	0.658606	0.0456859	0.628351	0.658542	0.665135	0.62849	0.637899	0.611255	0.0202815	0.0677962	-0.0345122	-0.0699073	-0.0200256	-0.0130172	0.0301911	0.0367843	0.000138864	0.00954808	-0.0170961	0.0742147	0.0504399	0.0699074	0.0221853	0.0214878	0.418956	2.32434	3.13961	2.69668	-2.22156
N_291	Normal_stable	44.9783	44.9155	44.8271	44.8621	44.7292	44.8853	0.0844774	537.211	534.85	535.802	536.997	537.95	539.15	1.52528	0.743647	0.731672	0.714815	0.721492	0.696129	0.725903	0.0161129	0.582883	0.606257	0.596835	0.585004	0.575569	0.563692	0.0150955	-0.0119753	-0.0288321	-0.0221549	-0.0475184	-0.0177438	0.0233741	0.0139519	0.00212066	-0.00731432	-0.0191906	0.0262633	0.0320304	0.0222561	0.048078	0.0261366	2.04426	2.69091	3.04616	-2.98887	-2.31704
N_292	Normal_stable	44.0277	44.1503	43.521	43.9785	43.9384	43.9767	0.21444	528.366	530.071	532.998	526.223	530.659	527.625	2.41895	0.56233	0.585717	0.465691	0.552951	0.545296	0.552616	0.0409013	0.670425	0.653547	0.624587	0.691635	0.647736	0.677759	0.02394	0.0233873	-0.0966389	-0.00937924	-0.0170341	-0.00971378	-0.0168777	-0.0458379	0.0212106	-0.0226892	0.00733456	0.0288413	0.106959	0.0231918	0.0283718	0.0121718	-0.625117	-2.6987	1.98714	-2.21478	2.49486
N_293	Normal_stable	45.8087	45.961	45.7522	45.9789	45.7942	46.1662	0.155926	542.977	542.466	540.863	544.312	545.161	548.063	2.49752	0.902029	0.931084	0.891251	0.934497	0.899272	0.97022	0.0297407	0.525825	0.530876	0.54674	0.512611	0.504204	0.475486	0.0247175	0.0290556	-0.0107774	0.0324681	-0.00275671	0.0681913	0.00505102	0.0209156	-0.0132136	-0.0216212	-0.0503386	0.0294913	0.0235291	0.0350539	0.0217962	0.0847587	0.17212	2.04659	-0.386502	-1.69761	-0.635904
N_294	Normal_stable	44.4764	44.4595	44.7015	44.5131	44.6244	44.4239	0.107408	542.774	542.616	545.359	541.608	543.898	542.401	1.32621	0.647912	0.644686	0.690859	0.654917	0.676154	0.637901	0.0204865	0.527831	0.529391	0.502247	0.539371	0.516711	0.531524	0.0131253	-0.00322636	0.0429466	0.0070049	0.0282417	-0.0100108	0.00156057	-0.0255838	0.0115405	-0.0111192	0.00369313	0.00358396	0.0499894	0.0135001	0.0303518	0.0106703	2.69107	-0.53726	1.02526	-0.375078	2.78817
N_295	Normal_stable	44.0914	43.9909	44.2977	44.2336	43.7852	43.8903	0.197945	560.709	561.194	558.677	558.951	562.837	558.444	1.73995	0.574476	0.555311	0.613842	0.601615	0.51608	0.536132	0.0377551	0.350326	0.345528	0.370436	0.367725	0.329271	0.372747	0.01722	-0.0191648	0.0393663	0.0271394	-0.0583963	-0.0383445	-0.00479843	0.0201102	0.0173983	-0.0210551	0.0224211	0.0197564	0.0442055	0.0322374	0.0620762	0.0444186	-2.89626	0.472288	0.570074	-2.79555	2.61248
N_296	Normal_stable	43.692	43.7138	43.7504	43.7172	43.884	43.6077	0.0904481	558.731	565.683	560.546	560.105	557.453	557.719	3.02958	0.498301	0.502469	0.509452	0.503115	0.534919	0.482233	0.0172517	0.369904	0.301108	0.351943	0.356309	0.382558	0.379919	0.0299833	0.00416755	0.0111509	0.00481349	0.0366176	-0.0160685	-0.0687966	-0.0179615	-0.0135949	0.0126534	0.0100146	0.0689227	0.0211414	0.0144219	0.0387422	0.0189338	-1.51029	-1.01521	-1.2305	0.33271	2.58425
N_297	Normal_stable	42.0596	41.8636	42.0297	41.9104	42.2145	42.0023	0.123306	539.245	543.947	540.016	538.757	537.906	539.649	2.10557	0.186944	0.149568	0.18125	0.158481	0.216496	0.176021	0.0235189	0.562759	0.516221	0.55513	0.56759	0.576012	0.558757	0.0208385	-0.0373762	-0.00569429	-0.0284624	0.0295521	-0.0109228	-0.0465388	-0.00762933	0.00483093	0.0132525	-0.00400246	0.0596895	0.00952006	0.0288695	0.0323875	0.011633	-2.24744	-2.21197	2.97346	0.421559	-2.79036
N_298	Normal_stable	43.9975	43.7657	43.9884	43.999	43.8094	44.1117	0.131038	522.415	525.222	515.145	521.635	523.827	522.173	3.4822	0.556577	0.512364	0.55483	0.556859	0.520699	0.578347	0.0249935	0.729323	0.701539	0.801271	0.737045	0.715347	0.731712	0.0344628	-0.044213	-0.00174692	0.00028186	-0.0358778	0.0217707	-0.0277844	0.0719475	0.00772151	-0.0139758	0.00238846	0.0522184	0.0719687	0.00772665	0.0385037	0.0219013	-2.58054	1.59507	1.53431	-2.77014	0.109273
N_299	Normal_stable	44.0317	44.2899	44.0146	43.8873	44.019	43.7378	0.182773	533.045	536.939	533.056	531.416	531.206	532.548	2.07091	0.56309	0.612345	0.55983	0.535551	0.560676	0.507031	0.0348613	0.624117	0.585583	0.624005	0.64024	0.64232	0.629037	0.0204955	0.0492547	-0.0032605	-0.0275387	-0.00241453	-0.0560589	-0.0385346	-0.000112682	0.0161222	0.0182026	0.0049201	0.0625375	0.00326244	0.0319109	0.018362	0.0562744	-0.663888	-3.10705	2.61195	1.70267	3.05405
N_300	Normal_stable	43.5148	43.49	43.2775	43.4682	43.5877	43.4829	0.103407	539.167	532.348	536.795	539.072	540.185	538.541	2.84178	0.464513	0.459768	0.419252	0.455616	0.478404	0.45843	0.0197235	0.56353	0.631015	0.587004	0.56447	0.553452	0.569725	0.0281246	-0.00474503	-0.045261	-0.00889764	0.0138911	-0.00608341	0.067485	0.0234732	0.000939978	-0.0100786	0.0061944	0.0676516	0.0509858	0.00894715	0.0171622	0.00868207	1.64099	2.66316	3.03634	-0.627666	2.34715
N_301	Normal_stable	43.3253	43.4521	43.2738	43.3736	43.1659	43.4514	0.110459	515.03	512.897	520.257	513.717	512.727	515.775	2.80888	0.428366	0.45255	0.418546	0.437574	0.397959	0.45241	0.0210685	0.802405	0.823518	0.750677	0.815405	0.825206	0.795033	0.027799	0.0241835	-0.00982059	0.00920818	-0.0304074	0.0240433	0.0211127	-0.0517281	0.0129993	0.0228003	-0.00737212	0.0321028	0.0526521	0.0159302	0.0380061	0.0251481	0.717709	-1.75841	0.954482	2.4982	-0.297518
N_302	Normal_stable	42.5512	42.4321	42.2583	42.4289	42.5944	42.5311	0.121377	561.977	559.027	559.275	561.241	558.456	564.22	2.19899	0.280718	0.257996	0.224845	0.257391	0.288954	0.276885	0.0231509	0.337782	0.366973	0.36452	0.345065	0.372625	0.315579	0.0217631	-0.0227219	-0.0558734	-0.0233269	0.00823624	-0.00383249	0.0291907	0.0267384	0.00728285	0.0348431	-0.0222029	0.0369916	0.0619417	0.0244373	0.0358033	0.0225313	2.23223	2.69525	2.83897	1.33868	-1.74172
N_303	Normal_stable	43.755	43.8368	44.0771	43.7973	43.9091	43.876	0.113053	530.22	532.549	527.263	525.922	525.429	531.983	3.10365	0.510319	0.525914	0.571754	0.518385	0.539708	0.533407	0.0215632	0.652071	0.629022	0.681338	0.694615	0.69949	0.634625	0.0307163	0.0155954	0.0614348	0.00806651	0.0293893	0.0230886	-0.0230494	0.0292663	0.0425432	0.0474187	-0.0174461	0.0278296	0.0680496	0.0433011	0.0557876	0.0289388	-0.975942	0.444574	1.38341	1.01596	-0.647085
N_304	Normal_stable	44.315	44.3655	44.1464	44.1731	44.1283	44.0968	0.109461	557.967	555.877	554.084	560.127	558.174	559.196	2.22367	0.617131	0.626772	0.584975	0.59006	0.581532	0.575509	0.0208781	0.377468	0.398152	0.415898	0.356089	0.375417	0.365306	0.0220073	0.00964043	-0.032156	-0.0270707	-0.0355994	-0.0416226	0.0206836	0.0384295	-0.0213788	-0.00205089	-0.0121624	0.0228199	0.0501083	0.0344945	0.0356584	0.0433632	1.13464	2.26755	-2.47314	-3.08405	-2.8573
N_305	Normal_stable	43.2619	42.9483	43.3669	43.0839	43.2201	43.1145	0.147846	544.878	542.368	544.806	543.945	543.729	551.481	3.20827	0.416278	0.356447	0.436297	0.382314	0.408288	0.388162	0.0281996	0.507003	0.531845	0.507722	0.516246	0.518382	0.441662	0.0317517	-0.0598311	0.0200187	-0.0339647	-0.00798995	-0.0281163	0.0248419	0.000719399	0.00924263	0.0113795	-0.0653412	0.0647834	0.0200316	0.0351998	0.0139044	0.0711337	2.74805	0.0359209	2.8759	2.18295	-1.97715
N_306	Normal_stable	44.3689	44.2738	44.5899	44.4334	44.4693	44.0682	0.180296	587.398	588.255	582.936	590.864	590.879	587.822	2.91871	0.627422	0.609277	0.669574	0.639709	0.646562	0.570061	0.0343889	0.0861891	0.077711	0.130356	0.0518887	0.0517413	0.0819927	0.028886	-0.0181442	0.0421526	0.0122873	0.0191406	-0.0573604	-0.0084781	0.0441665	-0.0343004	-0.0344478	-0.00419637	0.0200273	0.0610535	0.0364348	0.0394083	0.0575137	-2.70448	0.808725	-1.22681	-1.06363	-3.06856
N_307	Normal_stable	41.8087	41.6877	41.7614	41.8414	41.9099	41.8491	0.077225	571.525	570.103	564.939	571.641	572.628	572.615	2.91199	0.139086	0.116014	0.130068	0.145328	0.158399	0.146796	0.0147296	0.24329	0.257364	0.308463	0.242138	0.23237	0.232499	0.0288195	-0.0230717	-0.00901833	0.00624214	0.0193129	0.00770998	0.0140742	0.0651732	-0.00115231	-0.0109203	-0.0107915	0.0270256	0.0657942	0.00634761	0.0221865	0.0132627	2.59384	1.7083	-0.182546	-0.514622	-0.950438
N_308	Normal_stable	44.9176	44.9688	44.9579	44.6845	44.6825	45.028	0.151138	516.025	514.341	517.518	511.548	515.243	514.08	2.01953	0.732076	0.741832	0.739754	0.687602	0.687236	0.753125	0.0288275	0.792562	0.809229	0.777781	0.836871	0.800302	0.811815	0.0199869	0.00975557	0.00767782	-0.0444741	-0.0448398	0.0210494	0.0166677	-0.0147805	0.0443092	0.0077398	0.019253	0.0193128	0.0166557	0.0627794	0.0455029	0.0285264	1.04126	-1.0917	2.35805	2.97067	0.740853
N_309	Normal_stable	44.1366	43.8296	44.0085	44.0461	44.0283	43.9301	0.105365	525.562	525.577	527.967	529.052	525.577	531.017	2.2863	0.58311	0.524559	0.558681	0.565849	0.562458	0.543713	0.0200969	0.698178	0.698028	0.674378	0.663638	0.698023	0.644188	0.0226271	-0.0585514	-0.0244296	-0.0172617	-0.0206526	-0.0393969	-0.000150477	-0.0238004	-0.0345404	-0.000155254	-0.0539896	0.0585516	0.0341067	0.0386135	0.0206532	0.0668356	-3.13902	-2.36924	-2.03425	-3.13408	-2.20119
N_310	Normal_stable	41.4928	41.2427	41.1925	41.626	41.6701	41.1911	0.220929	547.657	547.699	550.07	549.559	546.261	549.158	1.43712	0.0788381	0.0311377	0.0215514	0.104236	0.112655	0.0212882	0.0421391	0.479508	0.479085	0.455622	0.460677	0.493319	0.464647	0.014223	-0.0477004	-0.0572867	0.0253982	0.0338169	-0.05755	-0.000422691	-0.0238856	-0.0188309	0.0138113	-0.0148612	0.0477023	0.0620668	0.0316175	0.0365285	0.0594378	-3.13273	-2.74656	-0.637991	0.387738	-2.88888
N_311	Normal_stable	44.2012	44.037	44.5355	44.4593	43.9348	44.074	0.241771	542.367	540.122	542.175	541.068	541.515	541.247	0.81432	0.595427	0.564104	0.659182	0.644656	0.544609	0.571174	0.0461144	0.531856	0.554078	0.533757	0.544717	0.540289	0.54294	0.00805919	-0.0313233	0.0637541	0.0492287	-0.050818	-0.0242536	0.0222221	0.00190051	0.0128609	0.00843296	0.0110835	0.0384053	0.0637824	0.0508809	0.051513	0.0266661	2.52456	0.0298012	0.255536	2.97715	2.71295
N_312	Normal_stable	43.7061	43.8103	43.7872	43.7944	43.8045	43.7694	0.0382941	529.499	522.929	531.609	532.196	530.797	524.23	3.97148	0.501001	0.520859	0.516464	0.517829	0.51977	0.513076	0.00730405	0.659213	0.724235	0.638331	0.632519	0.646364	0.711362	0.0393051	0.0198588	0.0154629	0.0168286	0.0187689	0.0120749	0.0650227	-0.0208813	-0.026694	-0.0128492	0.052149	0.0679876	0.0259833	0.0315558	0.0227458	0.0535287	1.27438	-0.933395	-1.0083	-0.600314	1.34326
N_313	Normal_stable	43.4646	43.5152	43.3912	43.6096	43.6595	43.3205	0.128667	520.4	520.748	519.559	520.29	521.462	519.493	0.74254	0.454928	0.464587	0.440923	0.482596	0.492107	0.427437	0.0245414	0.749266	0.745818	0.757582	0.750347	0.73875	0.758236	0.0073488	0.00965931	-0.0140046	0.0276686	0.0371793	-0.0274907	-0.00344853	0.00831535	0.00108015	-0.0105162	0.00896986	0.0102564	0.0162872	0.0276897	0.0386379	0.0289171	-0.342911	2.60577	0.0390188	-0.27565	2.8262
N_314	Normal_stable	42.7123	42.6763	43.084	42.7938	42.892	42.3944	0.230867	562.755	562.725	558.696	571.032	560.326	566.457	4.46361	0.311447	0.304574	0.38234	0.32699	0.345724	0.250805	0.0440346	0.330078	0.330381	0.370255	0.24817	0.354124	0.293439	0.0441756	-0.00687307	0.0708929	0.0155433	0.0342769	-0.0606414	0.000302308	0.0401769	-0.0819082	0.0240453	-0.0366394	0.00687971	0.0814861	0.0833699	0.0418698	0.0708507	3.09764	0.515594	-1.38326	0.611733	-2.59809
N_315	Normal_stable	44.0113	44.1038	43.9676	44.1946	44.3775	43.6193	0.254852	527.48	533.491	525.659	528.645	525.361	529.91	3.02828	0.5592	0.576853	0.550874	0.594164	0.629059	0.484439	0.0486093	0.679196	0.619704	0.697216	0.66766	0.700169	0.655144	0.0299704	0.0176525	-0.00832619	0.0349639	0.0698585	-0.0747614	-0.0594918	0.0180199	-0.011536	0.020973	-0.0240517	0.0620555	0.0198505	0.0368178	0.0729388	0.078535	-1.28235	2.00363	-0.318694	0.291659	-2.83034
N_316	Normal_stable	43.8262	43.9307	43.8302	43.6123	43.642	43.813	0.122887	543.812	541.866	541.019	540.636	543.157	543.628	1.3687	0.523902	0.543833	0.524657	0.483107	0.488765	0.521386	0.023439	0.517557	0.536821	0.5452	0.548988	0.524036	0.519378	0.0135458	0.0199308	0.000755195	-0.040795	-0.0351375	-0.00251649	0.0192645	0.0276434	0.0314314	0.00647923	0.00182093	0.0277193	0.0276537	0.0514992	0.0357299	0.0031062	0.768399	1.54348	2.48512	2.95924	2.5152
N_317	Normal_stable	42.5864	42.7369	42.8149	42.8254	42.5118	42.3557	0.186771	515.803	517.18	516.327	515.338	514.333	516.883	1.05182	0.287432	0.316124	0.331003	0.333005	0.273208	0.243426	0.0356239	0.794754	0.781131	0.789577	0.799361	0.809306	0.784068	0.0104097	0.0286925	0.0435709	0.0455737	-0.0142242	-0.0440058	-0.013623	-0.00517686	0.00460708	0.0145526	-0.0106863	0.0317623	0.0438774	0.045806	0.0203496	0.0452847	-0.443279	-0.11826	0.100748	2.34478	-2.90337
N_318	Normal_stable	43.1568	43.1852	43.1663	43.4125	43.2161	43.028	0.124912	546.736	543.995	552.412	545.977	551.701	554.891	4.30029	0.396229	0.401636	0.398031	0.444987	0.407541	0.371648	0.0238251	0.48862	0.515745	0.432444	0.496132	0.439484	0.407913	0.0425593	0.00540686	0.00180235	0.0487582	0.0113115	-0.0245811	0.0271255	-0.0561757	0.007512	-0.0491361	-0.0807065	0.0276591	0.0562046	0.0493335	0.0504213	0.0843669	1.37405	-1.53872	0.152864	-1.34453	-1.86644
N_319	Normal_stable	43.1358	42.9677	43.0394	43.2696	42.9536	43.0466	0.118038	545	547.522	546.344	547.025	543.233	540.435	2.69055	0.392227	0.360148	0.373833	0.417735	0.357466	0.375206	0.0225141	0.505795	0.480843	0.492495	0.485756	0.523292	0.550976	0.026628	-0.0320786	-0.0183939	0.0255087	-0.0347604	-0.0170207	-0.0249521	-0.0133003	-0.0200392	0.0174964	0.0451803	0.0406404	0.0226987	0.0324386	0.0389154	0.04828	-2.48051	-2.51554	-0.665889	2.67527	1.93108
N_320	Normal_stable	42.7214	42.7765	42.7926	42.6242	42.9376	42.7985	0.102873	549.417	545.521	547.231	552.613	549.25	547.955	2.40579	0.313175	0.323681	0.326766	0.294644	0.354417	0.327882	0.0196216	0.462091	0.500644	0.483721	0.430456	0.463743	0.476558	0.0238098	0.0105061	0.0135914	-0.0185312	0.0412422	0.0147077	0.0385535	0.0216301	-0.0316352	0.00165205	0.0144676	0.0399594	0.0255458	0.0366632	0.0412753	0.0206308	1.30475	1.00979	-2.10069	0.0400358	0.777168
N_321	Normal_stable	41.7285	41.6636	41.6481	41.7512	41.6185	41.6893	0.0500292	545.838	544.147	546.35	546.141	548.407	543.6	1.71881	0.123798	0.111421	0.108463	0.12813	0.10282	0.116315	0.00954234	0.497511	0.514244	0.492444	0.494503	0.47208	0.519651	0.0170108	-0.0123775	-0.0153349	0.00433206	-0.0209781	-0.00748306	0.0167331	-0.00506673	-0.00300791	-0.0254311	0.02214	0.0208135	0.0161503	0.00527393	0.032967	0.0233704	2.20767	-2.82248	-0.606916	-2.26054	1.89673
N_322	Normal_stable	43.1068	42.8785	43.2083	43.3999	43.0866	42.8488	0.206501	529.371	531.206	525.421	533.207	527.621	534.522	3.43223	0.386682	0.343133	0.406049	0.442585	0.382835	0.337478	0.0393871	0.660477	0.642315	0.699566	0.622517	0.677795	0.609498	0.0339683	-0.0435482	0.0193672	0.0559033	-0.00384669	-0.0492038	-0.0181624	0.039089	-0.0379598	0.0173177	-0.0509791	0.0471839	0.0436238	0.0675731	0.0177398	0.0708511	-2.74646	1.11078	-0.596511	1.78937	-2.33848
N_323	Normal_stable	45.4174	45.5032	45.2279	45.3221	45.3228	45.3738	0.0940943	542.403	541.176	545.893	541.704	541.584	545.649	2.1319	0.827407	0.843765	0.791246	0.809224	0.809361	0.81909	0.0179471	0.531504	0.543648	0.496963	0.538418	0.539608	0.499381	0.021099	0.0163577	-0.0361608	-0.0181832	-0.0180462	-0.00831727	0.012144	-0.0345413	0.00691398	0.00810419	-0.0321225	0.0203728	0.050007	0.0194533	0.0197824	0.0331818	0.638622	-2.3791	2.77824	2.7195	-1.82416
N_324	Normal_stable	42.8144	43.21	42.5064	42.659	42.7978	43.0096	0.249751	542.156	539.499	543.589	541.144	541.976	542.882	1.42982	0.330915	0.406378	0.272165	0.301283	0.327748	0.368149	0.0476365	0.533951	0.560243	0.519765	0.543966	0.53573	0.526759	0.0141507	0.0754624	-0.0587506	-0.0296323	-0.00316704	0.0372342	0.0262923	-0.0141861	0.0100153	0.00177886	-0.00719253	0.0799116	0.060439	0.0312791	0.00363242	0.0379226	0.335263	-2.90467	2.81566	2.62983	-0.19082
N_325	Normal_stable	45.6026	45.8914	45.6765	45.5486	45.9403	45.6543	0.159554	569.553	570.78	566.688	570.984	566.028	573.209	2.74067	0.86272	0.917813	0.876816	0.852416	0.927128	0.872582	0.0304326	0.262808	0.250661	0.291161	0.248636	0.297689	0.226619	0.027124	0.0550931	0.0140954	-0.0103039	0.0644077	0.00986191	-0.0121467	0.028353	-0.0141719	0.0348815	-0.0361891	0.0564162	0.0316634	0.0175218	0.0732467	0.0375088	-0.217005	1.10944	-2.19946	0.49635	-1.30475
N_326	Normal_stable	44.151	44.3645	44.1354	44.2735	44.0656	44.5884	0.19186	518.866	518.843	522.936	521.406	516.874	516.955	2.42636	0.585846	0.62657	0.582884	0.609226	0.569572	0.669276	0.0365946	0.764444	0.764673	0.724163	0.73931	0.784158	0.783358	0.0240133	0.040724	-0.00296138	0.0233799	-0.0162734	0.0834305	0.000229607	-0.0402807	-0.025134	0.0197146	0.0189144	0.0407247	0.0403894	0.0343269	0.0255634	0.0855477	0.00563806	-1.64418	-0.82154	2.26086	0.222941
N_327	Normal_stable	42.1914	42.3873	42.2891	42.1899	42.1236	41.9978	0.134064	555.453	557.703	553.208	555.841	559.666	553.745	2.42993	0.212087	0.249459	0.230725	0.211797	0.199157	0.175158	0.0255708	0.402352	0.380085	0.424569	0.398513	0.360652	0.419255	0.0240486	0.0373717	0.0186383	-0.000289918	-0.0129299	-0.036929	-0.0222671	0.0222173	-0.00383884	-0.0417007	0.0169031	0.0435026	0.0289999	0.00384977	0.0436592	0.0406136	-0.537346	0.872775	-1.64618	-1.87146	2.71234
N_328	Normal_stable	43.4118	43.4906	43.8149	43.3256	43.7617	43.5298	0.194003	536.128	535.874	539.359	538.161	533.223	530.503	3.24508	0.444866	0.459891	0.521755	0.428419	0.511594	0.467376	0.0370034	0.593601	0.596119	0.561629	0.573481	0.622354	0.649275	0.032116	0.0150245	0.0768892	-0.0164472	0.0667278	0.02251	0.00251791	-0.0319719	-0.0201194	0.0287529	0.055674	0.015234	0.0832716	0.0259866	0.072659	0.0600524	0.166044	-0.394068	-2.25611	0.406856	1.18657
N_329	Normal_stable	43.0651	42.815	43.0963	42.931	43.0144	43.227	0.141804	539.661	537.48	537.35	543.373	536.898	539.737	2.42938	0.378735	0.331026	0.384688	0.353159	0.369061	0.409608	0.0270471	0.558642	0.58022	0.58151	0.521904	0.585984	0.557889	0.0240432	-0.0477093	0.00595315	-0.0255755	-0.00967368	0.0308728	0.0215775	0.0228679	-0.0367384	0.0273424	-0.000752901	0.0523619	0.0236301	0.044764	0.0290032	0.030882	2.71685	1.31612	-2.17894	1.91085	-0.0243824
N_330	Normal_stable	43.5489	43.7155	43.6897	43.3876	43.2087	43.508	0.190687	554.981	549.597	553.571	559.651	555.208	553.939	3.23988	0.471019	0.502793	0.497864	0.440249	0.406122	0.463211	0.0363708	0.40702	0.460302	0.420974	0.360798	0.404769	0.417336	0.0320646	0.0317739	0.0268453	-0.0307696	-0.0648963	-0.00780764	0.0532818	0.0139533	-0.0462219	-0.00225177	0.0103157	0.0620366	0.030255	0.0555268	0.0649353	0.0129373	1.03307	0.479334	-2.15812	-3.10691	2.21868
N_331	Normal_stable	45.4858	45.5956	45.6002	46.0076	45.8646	45.2468	0.271009	562.152	555.95	558.444	561.802	556.233	562.058	2.94107	0.840437	0.861385	0.862261	0.939963	0.912688	0.794857	0.051691	0.336045	0.39743	0.372752	0.339513	0.394629	0.336978	0.0291073	0.020948	0.0218236	0.0995258	0.0722509	-0.0455799	0.0613845	0.0367067	0.00346828	0.058584	0.00093278	0.0648605	0.0427043	0.0995862	0.0930176	0.0455894	1.24193	1.0344	0.034834	0.681316	3.12113
N_332	Normal_stable	43.376	43.3382	43.3588	43.5934	43.2929	43.4408	0.106428	524.997	520.382	527.453	525.166	522.682	524.233	2.40916	0.438029	0.430827	0.434745	0.479505	0.42219	0.450386	0.0202997	0.703768	0.74944	0.679459	0.702093	0.72668	0.711329	0.0238431	-0.00720204	-0.00328345	0.0414766	-0.0158385	0.0123572	0.0456716	-0.0243096	-0.00167541	0.022912	0.00756045	0.0462359	0.0245304	0.0415104	0.0278535	0.0144866	1.7272	-1.70505	-0.0403723	2.17564	0.549069
N_333	Normal_stable	41.6572	41.6139	41.6884	42.0333	41.6598	41.696	0.153897	549.246	544.439	549.011	554.398	546.08	548.16	3.4072	0.110203	0.101944	0.116152	0.181937	0.110699	0.117591	0.0293536	0.463778	0.511352	0.466102	0.412794	0.495113	0.474529	0.0337205	-0.00825822	0.00594961	0.0717349	0.000496065	0.00738843	0.0475741	0.00232444	-0.0509842	0.0313347	0.010751	0.0482855	0.00638755	0.0880073	0.0313386	0.0130451	1.74267	0.372453	-0.617892	1.55497	0.968693
N_334	Normal_stable	43.0801	43.2293	43.1135	43.1242	43.2083	43.1288	0.0582724	516.207	512.861	518.861	516.223	509.996	521.454	4.09617	0.381596	0.410059	0.387971	0.389996	0.40604	0.390889	0.0111146	0.790758	0.823871	0.764497	0.790603	0.852231	0.738835	0.0405392	0.028463	0.0063754	0.00840008	0.0244439	0.00929361	0.0331135	-0.0262603	-0.000154538	0.0614734	-0.0519232	0.0436652	0.0270231	0.0084015	0.066155	0.0527483	0.86078	-1.33263	-0.0183952	1.19233	-1.39368
N_335	Normal_stable	44.4108	44.5702	43.9668	44.2739	44.5795	44.3378	0.226886	535.163	533.915	532.745	527.295	533.999	531.612	2.80243	0.635404	0.665816	0.550724	0.609298	0.667587	0.621477	0.0432752	0.603156	0.615511	0.62709	0.681025	0.614676	0.638296	0.0277352	0.0304118	-0.08468	-0.0261065	0.0321828	-0.0139276	0.0123549	0.0239338	0.077869	0.0115193	0.03514	0.0328257	0.0879973	0.0821287	0.0341823	0.0377994	0.385885	2.86614	1.89428	0.343726	1.94815
N_336	Normal_stable	43.4875	43.2817	43.7177	43.4293	43.5657	43.699	0.166526	553.589	554.569	554.391	551.423	552.945	552.171	1.24295	0.459291	0.420053	0.503207	0.448205	0.474207	0.499646	0.0317624	0.420798	0.4111	0.412857	0.442237	0.427165	0.43483	0.0123013	-0.0392381	0.043916	-0.0110854	0.0149163	0.0403555	-0.00969848	-0.00794109	0.0214394	0.00636684	0.0140322	0.0404189	0.0446282	0.0241357	0.0162183	0.0427255	-2.89928	-0.178891	2.048	0.403426	0.334638
N_337	Normal_stable	43.4007	43.7304	43.1587	43.5946	43.158	43.5937	0.241665	544.555	548.124	539.496	541.805	543.849	540.374	3.16176	0.442735	0.505636	0.396594	0.479718	0.396461	0.479555	0.0460942	0.510203	0.474886	0.560273	0.537416	0.517196	0.551581	0.0312915	0.062901	-0.0461412	0.0369827	-0.0462745	0.0368199	-0.0353175	0.0500699	0.027213	0.00699225	0.0413774	0.0721378	0.0680882	0.0459159	0.0467997	0.0553877	-0.511612	2.31538	0.634371	2.99162	0.843615
N_338	Normal_stable	42.3859	42.2982	42.4043	42.5993	42.3075	42.4234	0.108952	545.951	539.554	540.185	546.59	548.749	544.853	3.67477	0.249191	0.232457	0.252699	0.289895	0.234238	0.256333	0.0207811	0.496386	0.559696	0.553451	0.490067	0.468697	0.50726	0.0363687	-0.0167334	0.00350865	0.0407045	-0.0149522	0.00714237	0.0633099	0.0570643	-0.00631941	-0.0276889	0.0108734	0.0654839	0.0571721	0.0411921	0.0314681	0.0130094	1.8292	1.50939	-0.154022	-2.06594	0.989609
N_339	Normal_stable	43.721	43.5466	43.8903	43.5125	43.6638	43.7135	0.136367	527.093	525.478	528.256	523.469	528.972	524.004	2.25855	0.503838	0.470566	0.536123	0.46406	0.492923	0.502404	0.0260101	0.683022	0.699004	0.671514	0.718885	0.664428	0.713592	0.0223525	-0.033272	0.0322851	-0.0397776	-0.0109152	-0.0014338	0.0159824	-0.0115077	0.0358637	-0.0185935	0.0305702	0.0369116	0.0342747	0.0535581	0.0215606	0.0306038	2.69378	-0.342401	2.40789	-2.10163	1.61766
N_340	Normal_stable	46.0263	46.1431	45.9756	46.0972	45.8254	45.9535	0.112942	563.037	563.156	561.977	564.973	560.989	561.666	1.41307	0.943548	0.96581	0.933866	0.957067	0.905225	0.929647	0.0215421	0.327287	0.326117	0.337781	0.308126	0.347564	0.340859	0.0139849	0.0222622	-0.0096825	0.0135193	-0.0383234	-0.0139012	-0.0011702	0.0104938	-0.0191614	0.0202765	0.0135714	0.0222929	0.0142783	0.0234507	0.0433569	0.0194274	-0.052516	2.31601	-0.956356	2.65495	2.3682
N_341	Normal_stable	42.7551	42.682	42.7381	43.0306	42.7619	42.9167	0.131793	534.485	531.69	543.104	537.004	531.975	530.464	4.6981	0.31961	0.305657	0.316367	0.372161	0.320893	0.350419	0.0251376	0.609867	0.637525	0.524563	0.58494	0.634703	0.649657	0.0464963	-0.0139526	-0.00324304	0.0525514	0.00128269	0.0308091	0.027658	-0.0853047	-0.0249278	0.0248352	0.0397895	0.030978	0.0853663	0.0581639	0.0248683	0.050323	2.03801	-1.6088	-0.442919	1.51919	0.911923
N_342	Normal_stable	42.9346	42.9469	43.0199	43.046	43.096	42.9189	0.0709487	544.823	541.64	545.554	550.47	550.901	551.034	3.95239	0.353843	0.356194	0.370114	0.375081	0.384635	0.350845	0.0135324	0.507551	0.539049	0.500318	0.451666	0.447398	0.446085	0.0391162	0.00235141	0.0162711	0.0212379	0.0307924	-0.00299833	0.0314985	-0.0072326	-0.0558849	-0.060153	-0.061466	0.0315862	0.0178062	0.0597843	0.0675763	0.0615391	1.49628	-0.418276	-1.20762	-1.09767	-1.61954
N_343	Normal_stable	42.7698	42.6095	42.7704	42.6115	42.7816	42.5956	0.0925018	540.496	540.003	533.622	539.045	540.161	542.702	3.05094	0.322418	0.291831	0.322516	0.292212	0.324653	0.289175	0.0176434	0.550371	0.555251	0.618411	0.564736	0.553693	0.528544	0.0301946	-0.0305861	9.8034e-05	-0.0302056	0.0022352	-0.0332426	0.00487939	0.0680393	0.0143649	0.00332181	-0.0218275	0.0309728	0.0680394	0.0334474	0.00400382	0.0397682	2.9834	1.56936	2.69768	0.9785	-2.56058
N_344	Normal_stable	43.0732	43.0738	43.2847	43.0262	42.9189	43.1456	0.122331	557.762	555.277	561.18	554.263	553.894	558.266	2.80918	0.38028	0.380384	0.420613	0.371307	0.350851	0.394087	0.0233329	0.379498	0.404088	0.345667	0.414126	0.417778	0.374506	0.0278021	0.00010398	0.0403331	-0.00897276	-0.0294285	0.0138071	0.0245905	-0.0338309	0.034628	0.0382797	-0.00499168	0.0245907	0.0526431	0.0357716	0.0482843	0.0146818	1.56657	-0.697948	1.82434	2.22621	-0.346909
N_345	Normal_stable	44.5085	44.7808	44.5043	44.2406	44.6779	44.6363	0.187718	551.792	549.107	554.055	549.707	548.609	554.684	2.60266	0.654031	0.705973	0.65324	0.602951	0.68635	0.678421	0.0358046	0.438584	0.465155	0.416185	0.459214	0.47008	0.409955	0.0257581	0.0519413	-0.000791056	-0.0510806	0.0323191	0.0243903	0.026571	-0.0223997	0.0206299	0.0314958	-0.0286294	0.0583431	0.0224136	0.0550892	0.0451277	0.0376102	0.472851	-1.6061	2.75775	0.772497	-0.865182
N_346	Normal_stable	43.5969	43.6932	43.7162	43.7887	43.612	43.5203	0.0963959	572.656	578.887	569.22	574.643	573.113	576.577	3.35191	0.480165	0.498537	0.502915	0.516751	0.483043	0.465547	0.0183861	0.232094	0.170423	0.266096	0.212431	0.227572	0.193292	0.0331733	0.0183721	0.0227493	0.0365852	0.00287759	-0.014618	-0.0616711	0.0340016	-0.019663	-0.00452249	-0.0388024	0.0643495	0.0409102	0.0415344	0.00536036	0.0414646	-1.28126	0.981135	-0.493163	-1.00412	-1.93108
N_347	Normal_stable	42.9812	42.6865	42.9255	42.7495	43.1841	42.9269	0.176897	566.218	567.671	567.536	564.214	566.413	566.191	1.24541	0.362722	0.306514	0.352111	0.318536	0.401438	0.352371	0.0337406	0.295813	0.281433	0.282767	0.315641	0.293882	0.296078	0.0123256	-0.0562083	-0.010611	-0.044186	0.0387153	-0.0103518	-0.0143801	-0.0130466	0.0198271	-0.00193114	0.000264645	0.0580186	0.0168169	0.0484306	0.0387634	0.0103552	-2.89113	-2.2536	2.7198	-0.0498391	3.11603
N_348	Normal_stable	44.4053	44.4699	44.4759	44.3191	44.7297	44.1591	0.189615	546.195	543.676	546.578	540.571	547.15	543.133	2.53713	0.634353	0.646678	0.647816	0.617924	0.696239	0.587392	0.0361664	0.493976	0.518905	0.490179	0.549635	0.48452	0.524273	0.0251096	0.0123256	0.0134633	-0.0164289	0.0618862	-0.046961	0.0249284	-0.00379738	0.0556589	-0.0094563	0.0302964	0.0278091	0.0139886	0.0580329	0.0626045	0.0558857	1.11161	-0.274913	1.85782	-0.151628	2.56864
N_349	Normal_stable	42.3709	42.2774	42.1847	42.3341	42.5318	42.4133	0.118582	543.51	545.19	542.65	546.164	543.573	547.382	1.81419	0.246329	0.228494	0.210803	0.239298	0.277007	0.254402	0.0226179	0.520544	0.503917	0.529059	0.494279	0.519928	0.482222	0.0179548	-0.0178349	-0.0355258	-0.00703118	0.0306778	0.00807263	-0.0166274	0.0085145	-0.0262649	-0.000616181	-0.0383216	0.0243834	0.0365319	0.0271897	0.030684	0.0391626	-2.39122	2.90636	-1.83237	-0.0200828	-1.36318
N_350	Normal_stable	44.1647	44.2561	44.1811	44.0409	43.8048	44.1823	0.1627	539.083	538.63	542.585	535.203	545.226	539.122	3.47828	0.588475	0.605899	0.591593	0.564861	0.519828	0.591813	0.0310327	0.564359	0.568839	0.529698	0.602758	0.503559	0.563972	0.034424	0.0174247	0.00311799	-0.0236133	-0.0686466	0.00333822	0.00448031	-0.0346603	0.0383993	-0.0607993	-0.000386382	0.0179915	0.0348003	0.0450788	0.0917001	0.00336051	0.251672	-1.48108	2.12213	-2.41674	-0.115232
N_351	Normal_stable	44.5148	44.4414	44.5139	44.2662	44.5843	44.614	0.124822	546.284	543.092	545.585	546.641	549.693	550.544	2.74702	0.655238	0.641234	0.655069	0.607829	0.668505	0.674166	0.023808	0.493094	0.524686	0.500015	0.489563	0.459355	0.450928	0.0271868	-0.0140043	-0.000169453	-0.0474093	0.0132667	0.0189278	0.0315925	0.00692116	-0.00353029	-0.0337391	-0.0421655	0.0345573	0.00692323	0.0475406	0.0362537	0.0462189	1.98805	1.59527	-3.06727	-1.19615	-1.14886
N_352	Normal_stable	41.7165	41.628	41.7427	41.2463	41.994	41.6465	0.242473	557.491	557.905	559.049	560.278	557.642	559.504	1.13615	0.121503	0.10462	0.126508	0.0318173	0.174444	0.108156	0.0462482	0.382181	0.378086	0.366755	0.354598	0.380682	0.362253	0.0112443	-0.0168838	0.00500511	-0.0896861	0.0529404	-0.0133469	-0.00409468	-0.0154259	-0.0275828	-0.00149856	-0.0199277	0.0173732	0.0162176	0.0938318	0.0529616	0.0239844	-2.90367	-1.25705	-2.84323	-0.028299	-2.16094
N_353	Normal_stable	43.0636	43.0186	43.3746	43.1791	43.115	42.9396	0.151142	541.849	541.639	544.934	538.738	543.345	546.13	2.63402	0.378445	0.369866	0.43777	0.40047	0.388248	0.354789	0.0288282	0.536981	0.539059	0.50645	0.567775	0.522177	0.494614	0.0260685	-0.0085795	0.059325	0.0220242	0.0098027	-0.0236561	0.0020784	-0.0305311	0.0307942	-0.014804	-0.0423671	0.00882766	0.0667204	0.0378596	0.0177554	0.0485241	2.90392	-0.475292	0.949937	-0.985917	-2.08004
N_354	Normal_stable	45.2295	45.2766	45.2469	45.3229	44.9367	45.0121	0.157183	547.97	554.831	547.237	546.311	547.393	549.43	3.10034	0.791555	0.80054	0.794878	0.809377	0.735723	0.75009	0.0299803	0.476404	0.408499	0.483666	0.492827	0.482115	0.461959	0.0306836	0.00898517	0.00332356	0.0178223	-0.0558322	-0.0414649	-0.0679046	0.00726169	0.0164233	0.00571127	-0.0144449	0.0684965	0.00798613	0.0242355	0.0561235	0.0439089	-1.43924	1.14157	0.744567	3.03965	-2.80638
N_355	Normal_stable	42.2594	42.2883	42.1003	42.1431	42.2295	42.2709	0.0761708	554.801	554.458	559.952	557.657	556.775	557.207	2.01548	0.225055	0.230573	0.194707	0.202878	0.219362	0.227249	0.0145285	0.408797	0.412192	0.357825	0.380539	0.389266	0.384992	0.0199469	0.00551881	-0.0303481	-0.0221767	-0.00569275	0.00219474	0.00339536	-0.0509721	-0.028258	-0.0195309	-0.0238053	0.00647964	0.0593225	0.0359211	0.0203437	0.0239063	0.551546	-2.10782	-2.2362	-1.85441	-1.47886
N_356	Normal_stable	45.5175	45.6776	45.2227	45.5791	45.5357	45.5558	0.153694	533.986	535.394	539.317	537.279	535.954	536.836	1.81598	0.846497	0.877037	0.790261	0.858238	0.849962	0.853806	0.029315	0.614801	0.600869	0.562039	0.58221	0.595323	0.586598	0.0179725	0.03054	-0.0562368	0.0117406	0.00346417	0.00730882	-0.0139324	-0.052762	-0.0325909	-0.0194784	-0.0282027	0.0335679	0.0771129	0.0346411	0.019784	0.0291344	-0.427998	-2.38806	-1.22503	-1.39479	-1.31722
N_357	Normal_stable	44.8914	44.9614	45.0455	45.118	44.7135	44.9415	0.139129	529.287	529.871	526.05	526.84	530.614	530.657	1.97413	0.727068	0.740419	0.756462	0.770301	0.693143	0.736619	0.0265369	0.661308	0.655525	0.69335	0.685529	0.648179	0.647751	0.0195377	0.0133504	0.0293939	0.0432331	-0.0339258	0.00955122	-0.00578289	0.0320425	0.0242216	-0.0131286	-0.0135563	0.014549	0.0434825	0.0495559	0.0363774	0.0165831	-0.408764	0.828483	0.510684	-2.77236	-0.957016
N_358	Normal_stable	43.927	44.1738	43.9765	44.1311	43.6041	43.6944	0.229314	551.099	553.101	554.315	549.316	549.442	552.932	2.07159	0.543129	0.590209	0.55257	0.582063	0.481537	0.498761	0.0437384	0.445435	0.425622	0.413615	0.463081	0.461839	0.427302	0.0205022	0.0470794	0.00944102	0.038934	-0.0615924	-0.0443685	-0.0198129	-0.0318199	0.017646	0.0164034	-0.0181331	0.0510786	0.033191	0.0427462	0.0637393	0.0479309	-0.398342	-1.28237	0.425535	2.88131	-2.75362
N_359	Normal_stable	43.2003	43.205	43.1488	43.455	43.3869	43.3097	0.120008	524.3	524.076	531.197	527.966	526.021	520.447	3.67795	0.404512	0.405421	0.394705	0.453098	0.440118	0.42538	0.0228898	0.710663	0.712881	0.642403	0.674388	0.693633	0.748794	0.0364001	0.000909338	-0.00980666	0.0485864	0.0356066	0.020869	0.00221828	-0.0682596	-0.0362749	-0.0170297	0.038131	0.00239743	0.0689604	0.0606342	0.0394695	0.0434683	1.18176	-1.71349	-0.641325	-0.446115	1.07003
N_360	Normal_stable	44.1135	44.1781	44.0155	44.0411	43.868	44.172	0.116963	571.092	572.107	571.105	572.259	567.103	571.303	1.89365	0.578699	0.591027	0.560014	0.564893	0.531883	0.589852	0.0223089	0.247571	0.237531	0.247439	0.236023	0.287049	0.24548	0.0187411	0.0123278	-0.0186852	-0.0138064	-0.0468164	0.0111529	-0.0100404	-0.000132013	-0.0115485	0.0394777	-0.0020909	0.0158992	0.0186857	0.0179996	0.0612394	0.0113472	-0.683489	-3.13453	-2.44501	2.44103	-0.185324
N_361	Normal_stable	43.7872	43.8335	43.8257	43.8272	43.4394	43.923	0.169348	564.787	564.717	569.032	560.84	563.773	567.121	2.81705	0.516457	0.525303	0.523809	0.524093	0.450122	0.542372	0.0323007	0.309968	0.310668	0.267964	0.349036	0.320006	0.286868	0.0278799	0.00884591	0.00735152	0.00763555	-0.066335	0.0259154	0.000700403	-0.0420034	0.0390681	0.010038	-0.0230995	0.00887359	0.0426419	0.0398073	0.0670902	0.0347159	0.0790133	-1.39753	1.37779	2.99141	-0.728012
N_362	Normal_stable	41.4243	41.2374	41.3255	41.5016	41.3352	41.5076	0.107614	561.066	567.574	560.798	562.02	561.534	560.528	2.66042	0.0657749	0.0301211	0.0469249	0.0805121	0.0487726	0.0816601	0.0205258	0.3468	0.282386	0.349454	0.337354	0.34217	0.352117	0.0263298	-0.0356538	-0.0188501	0.0147372	-0.0170023	0.0158851	-0.0644134	0.00265451	-0.00944615	-0.00462988	0.00531756	0.0736225	0.0190361	0.0175047	0.0176214	0.0167515	-2.07633	3.00169	-0.570004	-2.87573	0.323026
N_363	Normal_stable	42.9785	42.9831	43.1351	43.0761	42.9154	42.991	0.0787066	516.429	514.309	514.19	514.964	512.514	514.015	1.27981	0.362214	0.3631	0.392084	0.380823	0.350183	0.364592	0.0150122	0.788567	0.809544	0.810721	0.803066	0.827307	0.812454	0.0126661	0.000886032	0.0298693	0.0186092	-0.0120309	0.00237824	0.0209771	0.0221542	0.0144992	0.0387403	0.023887	0.0209958	0.0371885	0.0235909	0.0405655	0.0240051	1.52858	0.638172	0.661891	1.87191	1.47156
N_364	Normal_stable	43.649	43.5448	43.6701	43.4114	43.9357	43.6924	0.174254	556.959	551.513	559.514	561.143	556.726	562.189	3.86025	0.490095	0.470227	0.494133	0.444788	0.544791	0.498372	0.0332364	0.387446	0.441343	0.362161	0.346033	0.389751	0.335685	0.0382043	-0.0198679	0.00403753	-0.0453068	0.0546956	0.00827701	0.0538967	-0.0252851	-0.0414139	0.00230427	-0.0517616	0.057442	0.0256055	0.0613826	0.0547441	0.0524192	1.92397	-1.41245	-2.40105	0.0421042	-1.41223
N_365	Normal_stable	44.3858	44.5363	44.2897	44.6971	44.3433	44.2113	0.177406	545.811	542.357	547.05	547.808	550.276	542.312	3.14776	0.630641	0.659352	0.6123	0.690009	0.622529	0.597358	0.0338377	0.497773	0.531956	0.485516	0.478006	0.453583	0.532406	0.0311529	0.0287104	-0.0183409	0.0593681	-0.0081117	-0.0332833	0.034183	-0.0122569	-0.0197668	-0.0441901	0.0346327	0.0446404	0.0220595	0.0625724	0.0449285	0.0480333	0.872194	-2.55247	-0.321409	-1.75234	2.33633
N_366	Normal_stable	44.865	44.5747	44.9635	45.0295	44.9006	45.2588	0.223825	540.176	540.162	539.44	546.303	536.873	538.513	3.21643	0.722035	0.666659	0.740816	0.753411	0.728823	0.797156	0.0426914	0.553541	0.553681	0.560823	0.492905	0.586232	0.569996	0.0318325	-0.0553767	0.0187803	0.0313757	0.00678738	0.0751211	0.000140078	0.00728172	-0.0606361	0.0326915	0.0164552	0.0553768	0.0201425	0.0682728	0.0333886	0.0769022	3.13906	0.369886	-1.09329	1.36609	0.215643
N_367	Normal_stable	43.6585	43.8363	43.4564	43.4747	43.7546	43.5935	0.151329	539.401	540.928	537.319	543.504	540.715	535.046	2.97145	0.491924	0.525835	0.453364	0.456857	0.510242	0.479513	0.0288639	0.561215	0.546097	0.58182	0.520608	0.548209	0.60431	0.029408	0.0339112	-0.0385601	-0.0350668	0.0183182	-0.0124102	-0.0151185	0.020604	-0.0406079	-0.0130064	0.0430942	0.0371287	0.0437196	0.0536533	0.0224661	0.0448455	-0.419378	2.65086	-2.2831	-0.617424	1.85119
N_368	Normal_stable	43.99	44.1074	43.5699	43.8226	43.9521	44.0331	0.192632	533.84	534.155	533.738	534.465	534.64	532.182	0.88189	0.555153	0.577527	0.47502	0.523214	0.547912	0.563365	0.0367417	0.616253	0.613132	0.617259	0.610064	0.608336	0.632659	0.00872792	0.0223744	-0.0801326	-0.0319385	-0.00724059	0.00821261	-0.00312016	0.00100635	-0.00618856	-0.00791676	0.0164063	0.0225909	0.0801389	0.0325325	0.0107285	0.0183471	-0.138559	3.12903	-2.9502	-2.31161	1.10669
N_369	Normal_stable	44.9805	45.2063	45.1976	45.0565	44.7967	45.0585	0.151879	557.538	563.124	560.121	557.63	554.399	555.03	3.25245	0.744059	0.787144	0.785471	0.758561	0.709008	0.758941	0.0289687	0.381712	0.326428	0.356146	0.380805	0.41278	0.406535	0.032189	0.0430844	0.0414119	0.0145014	-0.0350515	0.0148818	-0.0552845	-0.025566	-0.000907369	0.0310675	0.0248226	0.0700902	0.0486679	0.0145297	0.046838	0.0289418	-0.908793	-0.553086	-0.0624897	2.41638	1.03073
N_370	Normal_stable	44.6712	44.9384	44.4252	44.5362	44.5232	44.7973	0.192255	568.676	566.29	566.758	569.157	569.552	565.559	1.67068	0.685077	0.73603	0.638157	0.659333	0.656852	0.709118	0.0366698	0.271487	0.295099	0.29046	0.266726	0.262817	0.302335	0.0165344	0.0509537	-0.0469199	-0.0257434	-0.0282245	0.0240419	0.0236127	0.0189735	-0.00476107	-0.00867003	0.0308483	0.056159	0.050611	0.0261799	0.0295261	0.0391105	0.433953	2.75732	-2.95872	-2.84356	0.908767
N_371	Normal_stable	43.5286	43.3558	43.8536	43.1756	43.4339	43.6434	0.235284	553.806	552.296	550.487	553.3	554.602	556.569	2.06385	0.467143	0.434177	0.529126	0.39981	0.449073	0.489032	0.0448771	0.418648	0.433596	0.451499	0.423656	0.410768	0.391304	0.0204256	-0.0329666	0.0619829	-0.0673333	-0.0180703	0.0218891	0.0149481	0.0328516	0.00500861	-0.00788022	-0.0273442	0.0361972	0.0701506	0.0675193	0.0197138	0.0350263	2.71589	0.487367	3.06734	-2.73037	-0.895749
N_372	Normal_stable	43.6449	43.5554	43.8328	43.6305	43.5837	43.5423	0.106506	545.375	547.393	546.036	543.786	548.289	548.625	1.86109	0.489323	0.472254	0.525154	0.486565	0.477657	0.469748	0.0203146	0.502087	0.482118	0.495551	0.517817	0.473253	0.469923	0.0184189	-0.0170688	0.0358312	-0.00275783	-0.0116655	-0.0195753	-0.0199694	-0.00653564	0.01573	-0.0288337	-0.032164	0.0262701	0.0364224	0.01597	0.0311041	0.0376526	-2.27804	-0.180417	1.74436	-1.95524	-2.11752
N_373	Normal_stable	43.8837	43.9853	43.8566	44.0736	43.8465	43.8135	0.0992996	543.725	545.227	540.631	543.554	549.105	545.487	2.796	0.534873	0.554239	0.529709	0.571086	0.527775	0.521479	0.01894	0.518422	0.503557	0.549037	0.520115	0.46517	0.500976	0.0276716	0.019365	-0.0051648	0.0362127	-0.00709816	-0.013394	-0.014865	0.0306151	0.0016925	-0.0532522	-0.017446	0.0244125	0.0310477	0.0362522	0.0537231	0.0219946	-0.654681	1.73792	0.0467037	-1.70331	-2.22556
N_374	Normal_stable	44.4542	44.3828	44.4824	44.5408	44.3491	44.4346	0.0688858	547.266	553.259	542.13	548.061	548.74	547.3	3.56199	0.643687	0.630072	0.649069	0.660207	0.623638	0.63995	0.013139	0.483379	0.424061	0.534205	0.475509	0.468789	0.483041	0.0352525	-0.013615	0.00538269	0.0165207	-0.0200488	-0.00373708	-0.059318	0.0508265	-0.00786938	-0.0145894	-0.000337296	0.0608604	0.0511107	0.0182992	0.0247952	0.00375227	-1.79641	1.46529	-0.444537	-2.51252	-3.05158
N_375	Normal_stable	41.5169	41.5056	41.6377	41.5175	41.5079	41.4079	0.0730307	550.206	550.161	550.272	546.986	550.681	548.616	1.4161	0.0834328	0.0812759	0.106468	0.083555	0.0817264	0.0626399	0.0139296	0.454274	0.454723	0.453621	0.486145	0.449581	0.470016	0.0140149	-0.00215685	0.0230351	0.000122182	-0.00170634	-0.0207929	0.000449071	-0.00065354	0.0318704	-0.00469343	0.0157413	0.0022031	0.0230444	0.0318707	0.00499398	0.0260794	2.93632	-0.0283639	1.56696	-1.9195	2.49359
N_376	Normal_stable	43.2987	43.1325	43.2682	43.369	42.7472	43.4726	0.255156	557.68	560.53	560.979	562.086	551.492	559.122	3.82542	0.423293	0.391592	0.417472	0.436693	0.318104	0.45646	0.0486673	0.380309	0.352103	0.34766	0.336703	0.441553	0.366032	0.0378596	-0.0317017	-0.00582141	0.0133993	-0.105189	0.0331671	-0.0282052	-0.0326489	-0.0436059	0.0612442	-0.0142764	0.0424327	0.0331639	0.0456181	0.121719	0.0361091	-2.41449	-1.74725	-1.27267	2.61434	-0.406469
N_377	Normal_stable	45.8881	45.8492	45.4156	45.7222	45.7704	45.9799	0.19602	534.329	529.232	531.021	535.02	535.587	535.702	2.70416	0.917178	0.909756	0.827064	0.88553	0.89473	0.934684	0.0373881	0.611409	0.661854	0.644145	0.604568	0.598954	0.597823	0.0267626	-0.00742246	-0.0901143	-0.031648	-0.0224485	0.0175062	0.0504455	0.0327368	-0.00684013	-0.0124543	-0.0135855	0.0509887	0.0958764	0.0323788	0.0256718	0.0221593	1.71689	2.79314	-2.92874	-2.63508	-0.659959
N_378	Normal_stable	43.1742	43.2217	43.1081	43.2639	43.0531	43.2424	0.0823669	541.681	543.477	540.402	540.97	545.071	543.718	1.81339	0.399547	0.408595	0.386938	0.41665	0.376448	0.412551	0.0157103	0.538643	0.520869	0.551301	0.545687	0.505101	0.518487	0.0179468	0.00904881	-0.0126085	0.0171038	-0.0230985	0.0130046	-0.0177747	0.0126575	0.0070437	-0.033543	-0.0201568	0.0199454	0.0178658	0.0184974	0.0407268	0.0239878	-1.09991	2.35426	0.390656	-2.17385	-0.997824
N_379	Normal_stable	43.0678	43.0607	43.0677	42.9253	43.1435	43.108	0.0741899	564.716	559.338	563.795	567.921	565.193	566.423	2.93396	0.379255	0.377894	0.379229	0.352059	0.393677	0.386921	0.0141507	0.310677	0.363894	0.319791	0.278957	0.30595	0.293779	0.0290369	-0.00136036	-2.51941e-05	-0.0271958	0.0144223	0.00766619	0.0532176	0.00911464	-0.0317194	-0.00472681	-0.0168974	0.053235	0.00911467	0.0417819	0.0151771	0.0185551	1.59635	1.57356	-2.27956	-0.316712	-1.14488
N_380	Normal_stable	44.0955	44.0271	44.1128	43.9541	44.1061	43.908	0.0865948	524.396	525.785	522.469	522.94	520.902	521.63	1.80379	0.57526	0.562214	0.578571	0.548305	0.577296	0.539506	0.0165167	0.709713	0.695964	0.728782	0.724126	0.744291	0.737092	0.0178518	-0.0130454	0.00331161	-0.0269547	0.00203669	-0.0357534	-0.013749	0.0190687	0.0144129	0.0345782	0.0273789	0.018953	0.0193541	0.0305662	0.0346381	0.0450323	-2.32994	1.39884	2.65056	1.51196	2.48808
N_381	Normal_stable	43.1594	43.139	42.9459	43.1967	42.8298	43.2915	0.171811	542.516	543.204	545.139	544.158	539.497	542.968	1.91919	0.396712	0.392834	0.355998	0.403842	0.33385	0.421911	0.0327705	0.53038	0.523573	0.504423	0.514137	0.560259	0.525915	0.0189939	-0.00387807	-0.0407146	0.0071297	-0.0628622	0.0251988	-0.00680688	-0.0259569	-0.0162432	0.0298787	-0.00446477	0.00783409	0.048285	0.0177391	0.0696017	0.0255913	-2.08866	-2.57403	-1.15718	2.6979	-0.175362
N_382	Normal_stable	44.4672	44.4429	44.4332	44.3634	44.1319	44.5469	0.142978	531.353	534.237	526.19	534.42	527.941	533.2	3.44507	0.646157	0.64152	0.639671	0.626362	0.582205	0.661359	0.0272709	0.640864	0.612323	0.691965	0.610505	0.674635	0.622579	0.0340953	-0.00463739	-0.00648643	-0.0197952	-0.0639521	0.0152016	-0.0285403	0.0511009	-0.0303587	0.033771	-0.0182843	0.0289146	0.0515109	0.0362422	0.0723212	0.0237782	-1.73187	1.69705	-2.14861	2.65574	-0.877198
N_383	Normal_stable	45.2964	45.3715	45.2499	45.4081	45.1598	45.357	0.09158	544.341	545.471	547.427	545.176	544.841	541.785	1.83236	0.804324	0.818651	0.795446	0.825634	0.778271	0.815886	0.0174676	0.512319	0.501134	0.481778	0.504058	0.507374	0.537619	0.0181346	0.0143272	-0.00887809	0.0213106	-0.0260527	0.0115627	-0.0111849	-0.0305411	-0.0082615	-0.00494551	0.0253001	0.0181761	0.0318054	0.022856	0.0265179	0.027817	-0.662847	-1.85369	-0.369832	-2.954	1.14212
N_384	Normal_stable	44.0436	43.7873	44.0848	44.0985	43.9575	44.4973	0.23514	576.089	573.555	577.045	568.657	579.955	575.114	3.80073	0.565373	0.516486	0.573221	0.575839	0.548946	0.6519	0.0448495	0.198122	0.223198	0.188653	0.27167	0.159855	0.207763	0.0376152	-0.0488868	0.00784817	0.0104664	-0.0164268	0.0865269	0.0250755	-0.0094687	0.0735483	-0.0382674	0.00964092	0.0549427	0.0122984	0.0742893	0.0416441	0.0870623	2.66765	-0.878707	1.42944	-1.97627	0.110963
N_385	Normal_stable	44.0116	44.1919	44.1497	44.0527	43.8651	44.3162	0.15676	519.997	525.107	514.51	527.119	521.494	515.937	4.95477	0.559262	0.593653	0.585614	0.567099	0.531321	0.617362	0.0298998	0.753255	0.702673	0.807551	0.682764	0.73844	0.793427	0.0490366	0.0343915	0.0263519	0.00783746	-0.0279406	0.0581001	-0.0505812	0.0542964	-0.0704908	-0.0148149	0.0401728	0.0611656	0.0603533	0.0709251	0.0316253	0.0706362	-0.97367	1.11895	-1.46007	-2.65406	0.604959
N_386	Normal_stable	44.477	44.6607	44.2405	44.6585	44.243	44.5218	0.18908	538.089	533.834	534.531	542.155	539.025	537.692	3.05357	0.648027	0.683077	0.602931	0.682642	0.603396	0.656569	0.0360643	0.574201	0.616312	0.609414	0.533955	0.564934	0.578129	0.0302207	0.03505	-0.0450961	0.0346151	-0.0446312	0.0085422	0.0421117	0.0352134	-0.0402453	-0.0092667	0.00392862	0.0547896	0.0572157	0.0530838	0.0455831	0.0094023	0.876661	2.47864	-0.860466	-2.93687	0.431062
N_387	Normal_stable	44.2204	43.8594	44.1907	44.2202	44.1222	44.2993	0.154308	542.113	543.061	540.045	543.478	545.12	538.046	2.55002	0.599082	0.530227	0.593431	0.599043	0.580356	0.614148	0.0294321	0.534371	0.524986	0.554839	0.52086	0.504608	0.57462	0.0252371	-0.0688553	-0.00565153	-3.93089e-05	-0.0187264	0.0150654	-0.00938506	0.0204682	-0.0135109	-0.0297629	0.040249	0.069492	0.0212341	0.013511	0.035164	0.0429761	-3.00613	1.8402	-1.57371	-2.1324	1.21263
N_388	Normal_stable	44.5502	44.8649	44.5459	44.5704	44.7371	44.4146	0.160287	551.647	549.45	552.234	554.206	549.518	548.904	2.05973	0.662003	0.722023	0.661179	0.665842	0.697635	0.636134	0.0305725	0.440019	0.46176	0.434208	0.414686	0.461085	0.467162	0.0203849	0.0600207	-0.000823447	0.00383976	0.0356321	-0.0258683	0.0217416	-0.00581071	-0.0253323	0.0210663	0.027143	0.0638372	0.00586876	0.0256217	0.0413936	0.0374955	0.347532	-1.71157	-1.42037	0.533937	2.33215
N_389	Normal_stable	43.1137	43.1961	43.0141	42.9492	42.9491	43.2662	0.13255	544.873	544.086	550.908	546.845	543.101	541.345	3.34381	0.388012	0.403718	0.369008	0.356628	0.356615	0.417091	0.0252821	0.507061	0.514849	0.447332	0.487543	0.524599	0.541978	0.0330932	0.0157059	-0.0190036	-0.0313835	-0.0313968	0.029079	0.00778849	-0.059729	-0.0195177	0.0175386	0.0349174	0.017531	0.0626793	0.0369576	0.0359633	0.0454402	0.460359	-1.87883	-2.58522	2.63216	0.876378
N_390	Normal_stable	44.8002	44.7181	44.7067	45.031	44.8716	45.1478	0.177322	523.37	519.628	520.576	521.484	526.557	522.391	2.45136	0.709673	0.694016	0.691846	0.753706	0.723295	0.775978	0.0338217	0.719872	0.756899	0.747519	0.738536	0.688324	0.729553	0.0242607	-0.0156568	-0.017827	0.0440335	0.0136223	0.0663056	0.0370272	0.0276469	0.0186635	-0.031548	0.00968089	0.0402013	0.0328961	0.0478255	0.0343634	0.0670086	1.97084	2.14351	0.400894	-1.16318	0.14498
N_391	Normal_stable	42.424	42.4475	42.4425	42.3653	42.5385	42.5294	0.0658581	564.485	562.489	565.063	559.15	565.521	564.344	2.3729	0.256445	0.260934	0.259986	0.245251	0.278297	0.276551	0.0125615	0.312962	0.332712	0.307238	0.36576	0.302709	0.314354	0.0234842	0.00448918	0.00354077	-0.011194	0.0218525	0.0201065	0.0197503	-0.00572343	0.0527979	-0.0102531	0.00139224	0.0202541	0.00673013	0.0539715	0.0241383	0.0201547	1.3473	-1.01678	1.77972	-0.438703	0.0691329
N_392	Normal_stable	44.5082	44.4658	44.5625	44.1507	44.2707	44.6524	0.188511	519.001	522.168	517.954	514.673	521.027	517.59	2.6657	0.653989	0.645895	0.664348	0.585787	0.608678	0.681482	0.0359557	0.763113	0.731761	0.773474	0.805937	0.743055	0.777068	0.0263821	-0.00809439	0.010359	-0.0682019	-0.0453113	0.0274922	-0.0313522	0.0103615	0.0428241	-0.0200581	0.0139554	0.0323803	0.0146516	0.080532	0.0495524	0.0308314	-1.82345	0.785518	2.58091	-2.72485	0.46972
N_393	Normal_stable	43.857	43.9434	43.9199	43.9854	43.867	44.1634	0.112307	553.378	557.962	555.234	551.665	550.26	552.387	2.75801	0.529782	0.546264	0.541775	0.554274	0.531678	0.588218	0.021421	0.422888	0.377519	0.404515	0.439835	0.453745	0.432695	0.0272956	0.0164828	0.0119929	0.0244928	0.00189679	0.0584367	-0.0453695	-0.0183736	0.0169468	0.0308571	0.00980652	0.0482709	0.0219413	0.0297841	0.0309153	0.0592538	-1.22232	-0.992507	0.605277	1.5094	0.166265
N_394	Normal_stable	44.3084	44.0295	44.4047	44.0339	44.2717	44.0582	0.163747	553.189	553.117	554.314	551.92	553.182	549.065	1.82956	0.615871	0.562684	0.634238	0.563527	0.608878	0.568153	0.0312324	0.424756	0.425469	0.413621	0.437315	0.424827	0.465567	0.0181069	-0.0531867	0.0183677	-0.052344	-0.00699261	-0.047718	0.000712613	-0.0111351	0.0125582	7.07118e-05	0.0408105	0.0531915	0.0214793	0.0538294	0.00699296	0.0627893	3.1282	-0.544989	2.90613	3.13148	2.43406
N_395	Normal_stable	44.2578	44.6581	44.1677	44.541	44.5032	44.3039	0.189939	516.598	515.316	518.331	516.216	514.917	520.377	2.05526	0.606228	0.682573	0.589036	0.660238	0.653025	0.615015	0.0362282	0.786892	0.799582	0.769741	0.790671	0.803532	0.749489	0.0203405	0.0763451	-0.0171916	0.0540099	0.046797	0.00878735	0.01269	-0.0171508	0.00377889	0.0166396	-0.0374032	0.0773926	0.0242838	0.054142	0.0496672	0.0384215	0.164713	-2.35738	0.0698527	0.341628	-1.34005
N_396	Normal_stable	44.7601	44.7233	44.7838	44.8208	44.4494	45.0372	0.189142	545.656	545.89	547.215	546.814	550.831	544.769	2.12864	0.702023	0.69501	0.70655	0.713604	0.642765	0.754875	0.0360761	0.499307	0.49699	0.48388	0.487844	0.448094	0.508083	0.0210668	-0.00701251	0.00452676	0.0115809	-0.059258	0.052852	-0.00231796	-0.0154272	-0.0114634	-0.0512133	0.00877554	0.00738568	0.0160776	0.016295	0.0783219	0.0535756	-2.82235	-1.28538	-0.780298	-2.42889	0.164539
N_397	Normal_stable	45.8406	46.0669	45.5562	46.0011	45.7757	45.8963	0.180957	544.894	543.944	544.349	549.1	545.389	543.98	1.95426	0.908127	0.951282	0.853874	0.938741	0.895746	0.918739	0.0345149	0.506853	0.516248	0.512239	0.46522	0.501953	0.515895	0.019341	0.0431543	-0.0542537	0.0306139	-0.0123813	0.010612	0.00939509	0.00538626	-0.0416327	-0.00489944	0.0090417	0.0441651	0.0545204	0.0516768	0.0133154	0.0139415	0.214364	3.04264	-0.936749	-2.76479	0.705671
N_398	Normal_stable	45.0764	44.8934	45.0561	45.277	45.1335	45.0344	0.1258	539.499	540.865	533.905	536.127	538.907	543.315	3.35427	0.76235	0.727457	0.75849	0.800619	0.773251	0.754357	0.0239945	0.56024	0.546725	0.61561	0.593614	0.5661	0.522474	0.0331967	-0.0348933	-0.00385994	0.0382687	0.0109012	-0.00799281	-0.0135151	0.0553701	0.0333736	0.00585973	-0.0377661	0.0374193	0.0555045	0.0507768	0.0123763	0.0386026	-2.77206	1.6404	0.717177	0.493218	-1.77936
N_399	Normal_stable	43.3722	43.2416	43.2551	43.3953	43.2949	43.5305	0.108544	521.397	523.207	512.318	523.003	519.584	518.837	4.0333	0.4373	0.412404	0.414963	0.441707	0.422562	0.467508	0.0207033	0.739398	0.721487	0.829251	0.723498	0.757334	0.764728	0.039917	-0.0248952	-0.0223367	0.00440751	-0.0147371	0.0302081	-0.0179115	0.0898529	-0.0159001	0.0179361	0.0253294	0.0306691	0.0925876	0.0164997	0.0232139	0.0394222	-2.51791	1.81445	-1.30039	2.2586	0.697779
N_400	Normal_stable	42.51	42.2189	42.6199	42.3763	42.2986	42.607	0.166183	570.87	571.628	571.936	570.48	562.965	573.945	3.79157	0.272864	0.21734	0.293824	0.247357	0.232527	0.291356	0.0316971	0.249766	0.242267	0.239222	0.253627	0.328	0.219336	0.0375246	-0.0555237	0.0209604	-0.0255063	-0.0403373	0.0184926	-0.00749881	-0.0105439	0.00386128	0.078234	-0.0304304	0.0560278	0.023463	0.0257969	0.0880207	0.0356088	-3.00735	-0.466075	2.99135	2.04684	-1.02473
N_401	Normal_stable	43.7369	43.7441	43.8935	43.6918	43.5863	43.7745	0.100699	530.385	534.532	526.663	530.61	533.404	529.045	2.86737	0.50686	0.508247	0.536747	0.498272	0.478149	0.514036	0.0192068	0.650442	0.6094	0.687283	0.648218	0.620568	0.663703	0.0283779	0.00138678	0.0298864	-0.0085886	-0.0287116	0.00717572	-0.0410422	0.0368407	-0.00222483	-0.0298746	0.0132608	0.0410657	0.0474388	0.00887209	0.0414348	0.0150778	-1.53702	0.889243	-2.88812	-2.33635	1.07479
N_402	Normal_stable	44.9703	44.9139	44.8426	44.789	45.0731	44.9726	0.101645	540.358	538.762	538.764	541.937	537.06	536.897	1.93692	0.742123	0.731364	0.717756	0.707534	0.761732	0.742555	0.0193873	0.551738	0.567539	0.567516	0.536118	0.584382	0.585991	0.0191694	-0.0107581	-0.0243663	-0.0345886	0.0196096	0.000432218	0.0158012	0.0157786	-0.0156203	0.0326441	0.0342527	0.0191159	0.029029	0.0379522	0.0380811	0.0342554	2.16855	2.56694	-2.71741	1.02986	1.55818
N_403	Normal_stable	43.2256	43.0208	43.3778	43.1738	43.1404	43.2903	0.123802	545.018	544.857	545.724	541.986	547.713	544.349	1.86521	0.409341	0.370289	0.438382	0.399465	0.393088	0.42168	0.0236135	0.505623	0.507217	0.498638	0.535633	0.478948	0.512241	0.0184597	-0.0390518	0.0290414	-0.00987584	-0.0162534	0.012339	0.00159423	-0.00698448	0.0300106	-0.0266741	0.00661838	0.0390843	0.0298695	0.0315938	0.0312358	0.014002	3.10079	-0.236018	1.88871	-2.11805	0.492325
N_404	Normal_stable	43.5113	43.7341	43.717	43.4638	43.3325	43.3866	0.167745	538.99	538.666	541.316	537.977	534.07	542.32	2.89062	0.463844	0.506334	0.503069	0.454785	0.429743	0.440057	0.0319949	0.565279	0.568485	0.542262	0.575302	0.613974	0.53232	0.028608	0.0424906	0.0392251	-0.00905859	-0.0341002	-0.0237864	0.00320531	-0.0230168	0.0100229	0.0486946	-0.0329593	0.0426113	0.0454795	0.0135099	0.0594474	0.0406462	0.0752931	-0.530647	2.3057	2.18171	-2.19593
N_405	Normal_stable	42.5895	42.7554	42.2905	42.523	42.4736	42.6435	0.158923	540.708	536.47	540.803	534.021	545.476	544.371	4.42441	0.288021	0.31966	0.230993	0.275328	0.265918	0.29832	0.0303122	0.548277	0.590216	0.547334	0.614462	0.501092	0.512026	0.0437877	0.0316383	-0.0570285	-0.0126931	-0.0221034	0.0102986	0.0419389	-0.00094314	0.0661854	-0.0471844	-0.0362512	0.0525343	0.0570363	0.0673915	0.052105	0.0376857	0.924491	-3.12506	1.76028	-2.00888	-1.294
N_406	Normal_stable	43.2266	43.3861	43.1072	43.2225	43.6083	42.8857	0.245195	510.124	507.898	515.269	512.207	511.013	504.655	3.64528	0.409543	0.439964	0.386756	0.408762	0.482333	0.34452	0.0467675	0.850967	0.872989	0.800041	0.830344	0.842161	0.905091	0.0360768	0.0304207	-0.0227869	-0.000781067	0.0727895	-0.0650233	0.0220217	-0.0509262	-0.0206236	-0.00880648	0.0541231	0.0375549	0.0557918	0.0206384	0.0733203	0.0846011	0.626591	-1.99153	-1.60865	-0.1204	2.44743
N_407	Normal_stable	43.3852	43.1884	43.4135	43.2782	43.0613	43.3804	0.137883	546.214	550.443	542.092	546.071	544.155	542.899	3.0081	0.439786	0.402245	0.445182	0.419385	0.378013	0.438871	0.0262993	0.493783	0.451935	0.534585	0.495204	0.514159	0.526591	0.0297707	-0.0375411	0.00539639	-0.0204004	-0.0617729	-0.000914922	-0.0418479	0.0408015	0.0014208	0.0203762	0.0328077	0.056219	0.0411568	0.0204498	0.0650468	0.0328204	-2.302	1.4393	3.07206	2.82297	1.59868
N_408	Normal_stable	43.9322	43.8957	43.8356	43.95	43.7725	43.9726	0.0760809	525.42	524.005	524.65	523.881	524.314	528.154	1.60835	0.544119	0.537156	0.525695	0.547522	0.513658	0.551816	0.0145113	0.699576	0.713586	0.707199	0.714816	0.710529	0.672518	0.0159176	-0.00696296	-0.0184239	0.00340275	-0.0304608	0.00769759	0.01401	0.00762241	0.0152395	0.0109532	-0.0270579	0.0156449	0.0199384	0.0156148	0.0323703	0.0281315	2.03204	2.74931	1.35112	2.79641	-1.29363
N_409	Normal_stable	43.8382	43.9778	43.7746	44.0444	44.0233	43.7202	0.137033	554.5	552.365	552.782	553.951	552.796	555.759	1.29511	0.526191	0.552813	0.514056	0.565517	0.561489	0.503683	0.026137	0.411777	0.432911	0.428787	0.417216	0.428649	0.39932	0.0128175	0.0266218	-0.0121349	0.0393258	0.035298	-0.0225078	0.021134	0.0170096	0.00543845	0.0168711	-0.0124574	0.0339907	0.0208945	0.0397	0.0391226	0.0257252	0.670986	2.19047	0.137421	0.445862	-2.63609
N_410	Normal_stable	42.587	42.5432	42.449	42.7373	42.5764	42.7984	0.129265	532.378	528.2	532.228	527.113	527.789	530.847	2.34315	0.287541	0.279193	0.261227	0.31621	0.285525	0.327857	0.0246555	0.630715	0.672065	0.632201	0.682824	0.676132	0.645873	0.0231897	-0.00834744	-0.0263138	0.0286688	-0.00201572	0.0403159	0.0413501	0.00148604	0.0521096	0.0454174	0.0151578	0.0421842	0.0263558	0.0594753	0.0454621	0.0430712	1.76999	3.08518	1.06783	1.61515	0.359626
N_411	Normal_stable	44.2232	44.269	44.3636	44.2267	44.0487	44.2149	0.102316	549.501	548.709	546.344	547.134	549.273	549.99	1.44065	0.599627	0.608367	0.626408	0.600295	0.566341	0.598049	0.0195153	0.461251	0.469095	0.492497	0.484679	0.463508	0.456414	0.0142579	0.00874003	0.026781	0.000667724	-0.0332863	-0.00157831	0.00784339	0.0312455	0.0234277	0.00225655	-0.0048373	0.0117434	0.0411522	0.0234372	0.0333627	0.00508827	0.731382	0.862187	1.5423	3.0739	-1.88618
N_412	Normal_stable	43.7614	43.7115	43.7302	43.9607	44.1404	43.7182	0.175722	539.462	538.381	540.054	539.485	535.136	537.312	1.83452	0.51154	0.50202	0.505587	0.549562	0.583838	0.503293	0.0335165	0.560605	0.571308	0.554752	0.560377	0.603427	0.581883	0.018156	-0.00952018	-0.00595266	0.0380217	0.0722977	-0.00824734	0.0107026	-0.00585297	-0.000227944	0.0428216	0.0212784	0.0143241	0.00834814	0.0380224	0.0840276	0.0228208	2.29779	-2.36464	-0.00599502	0.534735	1.94056
N_413	Normal_stable	44.3349	44.4448	44.2758	44.1888	44.3587	44.461	0.102851	503.002	508.111	503.182	500.452	506.156	497.716	3.7542	0.62092	0.641891	0.609661	0.593064	0.625473	0.644987	0.0196173	0.921449	0.870884	0.919662	0.946688	0.89023	0.973762	0.0371547	0.0209713	-0.0112593	-0.027856	0.0045529	0.0240673	-0.0505653	-0.00178722	0.0252394	-0.0312191	0.0523135	0.0547416	0.0114002	0.0375897	0.0315494	0.0575842	-1.17765	-2.98417	2.40544	-1.42598	1.13961
N_414	Normal_stable	43.978	43.9323	43.9038	44.2996	44.0413	43.8776	0.15529	541.328	538.272	548.358	540.282	536.075	543.665	4.31059	0.552863	0.544143	0.538697	0.614188	0.564935	0.533703	0.0296193	0.542143	0.572382	0.472569	0.552495	0.594132	0.519015	0.0426612	-0.0087198	-0.0141657	0.0613254	0.0120719	-0.0191598	0.0302398	-0.0695733	0.010353	0.0519895	-0.023128	0.0314719	0.0710008	0.0621932	0.0533726	0.0300333	1.85154	-1.77166	0.167243	1.34264	-2.26263
N_415	Normal_stable	43.6227	43.5052	43.5842	43.5261	43.6609	43.6817	0.0714734	567.641	561.78	570.126	565.842	567.85	564.395	2.93603	0.485095	0.462671	0.477747	0.466656	0.492369	0.496338	0.0136325	0.281724	0.339727	0.257129	0.299527	0.279657	0.313847	0.0290574	-0.0224247	-0.00734851	-0.0184396	0.0072738	0.0112431	0.0580034	-0.0245946	0.0178038	-0.0020666	0.0321234	0.0621873	0.025669	0.025632	0.00756168	0.0340341	1.93971	-1.86114	2.37374	-0.276821	1.23412
N_416	Normal_stable	42.5218	42.73	42.1975	42.5066	42.6144	42.5354	0.177422	535.488	536.442	530.316	539.155	539.887	536.001	3.39257	0.275103	0.314817	0.213253	0.2722	0.292766	0.277691	0.0338407	0.599944	0.590502	0.651121	0.563647	0.556401	0.594862	0.0335758	0.0397145	-0.0618501	-0.0029031	0.0176632	0.00258797	-0.00944174	0.0511774	-0.0362965	-0.0435425	-0.00508172	0.0408214	0.080278	0.0364124	0.0469887	0.00570276	-0.233408	2.45034	-1.65061	-1.18542	-1.09976
N_417	Normal_stable	45.2736	45.3883	45.654	45.307	45.5096	44.9861	0.227786	523.92	523.51	520.18	524.147	521.324	521.866	1.60688	0.799964	0.821853	0.872527	0.806346	0.844989	0.745131	0.043447	0.71443	0.718488	0.751435	0.712183	0.740122	0.734749	0.0159031	0.0218887	0.0725625	0.00638173	0.045025	-0.0548333	0.00405872	0.0370054	-0.00224612	0.0256921	0.0203194	0.0222618	0.0814537	0.00676546	0.0518395	0.0584771	0.183343	0.4716	-0.33842	0.518535	2.78671
N_418	Normal_stable	42.0491	42.1336	42.1138	41.7435	42.0615	41.9061	0.149394	532.758	535.396	532.371	531.014	533.361	530.431	1.77083	0.184949	0.201055	0.197287	0.126655	0.187301	0.157661	0.0284947	0.62696	0.600853	0.630784	0.644221	0.620989	0.649984	0.0175256	0.016106	0.0123375	-0.0582943	0.00235158	-0.0272881	-0.0261071	0.00382405	0.0172603	-0.00597141	0.0230234	0.0306754	0.0129165	0.0607959	0.00641776	0.0357031	-1.01803	0.300565	2.85373	-1.19564	2.44076
N_419	Normal_stable	43.2863	43.5063	43.3224	42.9903	43.3407	43.5279	0.19376	563.096	564.337	561.288	558.441	566.264	565.7	2.94081	0.420931	0.462879	0.427813	0.364459	0.431301	0.467	0.036957	0.32671	0.314427	0.3446	0.372774	0.295355	0.300933	0.0291047	0.0419473	0.00688194	-0.0564724	0.0103703	0.0460687	-0.0122833	0.0178902	0.0460638	-0.0313547	-0.0257773	0.0437088	0.0191682	0.0728767	0.0330251	0.0527901	-0.284863	1.20357	2.45736	-1.25138	-0.510138
N_420	Normal_stable	42.8206	42.6549	42.8727	42.9924	42.7625	43.0968	0.159132	534.743	538.118	540.141	534.187	537.768	536.39	2.23665	0.332099	0.300488	0.342039	0.364861	0.321018	0.384774	0.0303522	0.60731	0.573914	0.553887	0.612815	0.577374	0.591008	0.0221357	-0.0316111	0.00993969	0.0327626	-0.0110805	0.0526754	-0.0333964	-0.0534232	0.00550471	-0.0299359	-0.0163016	0.0459846	0.05434	0.0332218	0.0319207	0.0551402	-2.32874	-1.38684	0.166463	-1.9253	-0.300124
N_421	Normal_stable	45.1176	44.8712	44.8096	45.1074	45.2684	44.8818	0.180935	547.344	545.059	548.332	549.237	548.927	552.427	2.42224	0.770218	0.723219	0.711479	0.768274	0.798979	0.725235	0.0345107	0.482605	0.505215	0.472826	0.463872	0.466939	0.432292	0.0239726	-0.046999	-0.0587392	-0.00194395	0.028761	-0.0449829	0.02261	-0.00977854	-0.018733	-0.0156655	-0.0503127	0.0521547	0.0595476	0.0188336	0.0327506	0.0674895	2.6932	-2.97663	-1.6742	-0.498748	-2.30032
N_422	Normal_stable	43.9674	43.9123	43.9316	44.2206	43.8425	44.1619	0.15025	538.281	538.974	534.083	536.254	540.342	542.876	3.07784	0.550833	0.540318	0.544006	0.599122	0.527015	0.587929	0.028658	0.572295	0.565434	0.613842	0.59236	0.5519	0.526818	0.0304609	-0.0105146	-0.00682733	0.0482888	-0.0238174	0.0370964	-0.00686138	0.041547	0.0200646	-0.0203948	-0.0454773	0.0125553	0.0421042	0.0522914	0.0313563	0.0586884	-2.56342	1.73367	0.393807	-2.43345	-0.886547
N_423	Normal_stable	43.1427	43.023	43.122	43.0525	43.0833	43.2327	0.0746317	553.808	560.191	553.781	553.483	549.647	558.528	3.82632	0.393529	0.370698	0.389585	0.376325	0.382209	0.410693	0.0142349	0.418634	0.355454	0.418899	0.421844	0.459808	0.37192	0.0378685	-0.0228304	-0.00394376	-0.0172041	-0.0113192	0.0171648	-0.0631794	0.000265798	0.00321077	0.0411749	-0.0467132	0.0671779	0.00395271	0.0175012	0.0427024	0.049767	-1.91755	3.0743	2.95709	1.83908	-1.21866
N_424	Normal_stable	43.7484	43.6921	44.1002	43.7605	43.7272	43.8227	0.149234	566.3	563.491	564.39	567.607	567.928	568.655	2.06832	0.509063	0.498323	0.576157	0.511364	0.505015	0.523239	0.0284642	0.295	0.322798	0.313896	0.282063	0.278881	0.271687	0.0204699	-0.0107401	0.0670938	0.00230028	-0.00404778	0.0141755	0.0277972	0.0188957	-0.0129376	-0.0161193	-0.0233132	0.0297999	0.0697039	0.0131405	0.0166198	0.0272846	1.9395	0.27452	-1.39484	-1.81682	-1.02448
N_425	Normal_stable	44.3142	44.3868	44.436	44.1472	44.2994	44.1704	0.114915	521.02	520.347	518.91	514.963	521.587	519.794	2.38223	0.616981	0.630833	0.640211	0.585135	0.614162	0.589544	0.0219185	0.74313	0.749783	0.764007	0.803067	0.737512	0.755262	0.0235766	0.0138518	0.0232295	-0.0318464	-0.00281931	-0.0274375	0.00665273	0.0208768	0.0599374	-0.00561802	0.0121316	0.0153666	0.0312322	0.0678726	0.00628575	0.0299999	0.447746	0.732106	2.05919	-2.03591	2.72528
N_426	Normal_stable	43.6855	43.6894	43.6462	43.6675	43.8339	43.7821	0.0736275	533.784	531.378	524.441	538.266	526.1	534.108	5.22793	0.497074	0.49781	0.489565	0.493629	0.525361	0.515483	0.0140434	0.616804	0.640611	0.709267	0.572442	0.692847	0.6136	0.05174	0.000735977	-0.00750932	-0.00344572	0.0282872	0.0184084	0.0238069	0.0924629	-0.0443624	0.0760431	-0.00320472	0.0238183	0.0927673	0.044496	0.081134	0.0186853	1.53989	1.65183	-1.64831	1.21467	-0.172362
N_427	Normal_stable	42.2798	42.3678	42.4901	42.1389	42.2424	42.1325	0.137708	570.264	573.927	567.755	572.139	570.856	568.67	2.25554	0.228945	0.245731	0.269067	0.202069	0.221805	0.200854	0.0262658	0.255764	0.219515	0.280599	0.237208	0.249904	0.271546	0.0223227	0.0167864	0.0401219	-0.026876	-0.00713981	-0.0280912	-0.0362496	0.0248345	-0.0185561	-0.00586031	0.0157817	0.0399477	0.047186	0.0326596	0.00923689	0.0322207	-1.13712	0.554255	-2.53732	-2.4543	2.62973
N_428	Normal_stable	43.6466	43.3546	43.6903	43.4752	43.6721	43.8001	0.161939	561.546	555.077	559.783	564.62	562.097	560.253	3.18053	0.489642	0.433942	0.497979	0.456953	0.494507	0.51892	0.0308876	0.342046	0.406065	0.359499	0.311621	0.336591	0.354845	0.0314772	-0.0556999	0.00833792	-0.0326881	0.00486596	0.029279	0.0640193	0.0174527	-0.0304252	-0.00545523	0.0127984	0.0848584	0.0193421	0.0446565	0.00731006	0.031954	2.28682	1.12511	-2.39203	-0.842429	0.41209
N_429	Normal_stable	44.404	44.4158	44.4761	44.3148	44.4673	44.1269	0.131204	547.097	546.552	542.277	548.251	546.014	552.257	3.24531	0.63411	0.63636	0.647853	0.617101	0.64619	0.58126	0.0250253	0.485045	0.490445	0.532748	0.473625	0.495765	0.433975	0.0321183	0.0022501	0.0137425	-0.0170096	0.0120795	-0.0528508	0.00540017	0.0477034	-0.0114197	0.0107199	-0.0510699	0.00585019	0.0496434	0.0204875	0.0161502	0.0734938	1.176	1.29031	-2.55034	0.725835	-2.37333
N_430	Normal_stable	43.4504	43.6804	43.3918	43.4789	43.3101	43.6382	0.142754	520.524	517.699	520.83	523.694	525.986	520.043	2.92931	0.452231	0.496094	0.441043	0.457652	0.42547	0.488046	0.0272283	0.748032	0.775994	0.745007	0.716667	0.693974	0.7528	0.0289909	0.0438627	-0.0111886	0.00542122	-0.0267616	0.0358146	0.0279616	-0.00302575	-0.0313652	-0.0540583	0.00476814	0.0520172	0.0115905	0.0318303	0.0603198	0.0361306	0.567524	-2.87748	-1.39965	-2.03048	0.132356
N_431	Normal_stable	44.4059	44.3085	44.4812	44.4543	44.5026	44.4187	0.0691915	501.13	499.927	509.396	499.245	502.85	504.398	3.73455	0.634463	0.615898	0.648831	0.64371	0.652915	0.636915	0.0131973	0.939975	0.95188	0.858171	0.958627	0.922948	0.907631	0.0369602	-0.0185646	0.0143688	0.00924754	0.0184525	0.0024526	0.0119046	-0.0818045	0.0186517	-0.0170278	-0.0323449	0.0220537	0.0830569	0.0208183	0.0251086	0.0324377	2.57139	-1.39692	1.11051	-0.745264	-1.49511
N_432	Normal_stable	42.5463	42.5968	42.371	42.634	42.6249	42.3368	0.131407	567.013	563.84	562.099	565.507	575.09	569.803	4.67428	0.279772	0.28941	0.246342	0.296504	0.294766	0.239813	0.025064	0.287945	0.319346	0.336575	0.302847	0.208001	0.260326	0.0462606	0.00963763	-0.03343	0.0167322	0.0149936	-0.0399591	0.0314005	0.0486301	0.0149012	-0.0799441	-0.0276196	0.0328462	0.0590123	0.0224056	0.081338	0.0485754	1.273	2.17304	0.72758	-1.3854	-2.5368
N_433	Normal_stable	44.7043	44.5178	45.082	44.6468	44.5964	44.7681	0.19756	520.512	520.881	523.721	519.384	526.191	517.266	3.17863	0.691383	0.655805	0.76343	0.680422	0.67081	0.703564	0.0376817	0.74815	0.744502	0.716395	0.759314	0.691953	0.780284	0.0314584	-0.0355776	0.0720478	-0.0109607	-0.0205727	0.012181	-0.00364719	-0.0317546	0.0111643	-0.0561965	0.0321345	0.0357641	0.0787353	0.0156454	0.0598438	0.0343657	-3.03944	-0.41513	2.34699	-1.92173	1.20847
N_434	Normal_stable	41.9893	42.3971	42.071	41.9334	41.6814	42.2044	0.244051	536.438	534.256	538.03	536.083	539.026	535.479	1.72967	0.173542	0.251315	0.189131	0.162879	0.114808	0.214567	0.0465493	0.590541	0.612128	0.574782	0.594048	0.564927	0.600033	0.0171182	0.0777737	0.0155892	-0.0106623	-0.0587336	0.0410252	0.0215875	-0.0157588	0.0035075	-0.0256141	0.00949219	0.0807141	0.0221667	0.0112244	0.0640759	0.042109	0.270752	-0.790807	2.82378	-2.73035	0.227373
N_435	Normal_stable	43.2158	43.4189	43.0228	43.1811	43.2672	42.9511	0.169091	507.27	507.967	510.206	508.829	511.997	506.417	2.04481	0.407476	0.446207	0.370665	0.400865	0.417287	0.35699	0.0322517	0.879209	0.872306	0.850151	0.863782	0.832429	0.887647	0.0202372	0.0387307	-0.036811	-0.00661164	0.0098111	-0.0504857	-0.00690286	-0.0290583	-0.0154267	-0.0467806	0.00843816	0.039341	0.0468981	0.0167838	0.0477983	0.051186	-0.176375	-2.47335	-1.9757	-1.36407	2.97598
N_436	Normal_stable	44.0291	44.0239	44.0806	44.2709	43.8568	44.1319	0.136691	544.26	542.998	544.908	544.814	545.665	545.427	0.959708	0.5626	0.561609	0.57243	0.608717	0.52974	0.582205	0.0260719	0.513125	0.525615	0.506706	0.507643	0.499216	0.501572	0.00949808	-0.000991446	0.00983027	0.0461169	-0.0328604	0.0196044	0.0124896	-0.00641869	-0.00548256	-0.0139095	-0.0115527	0.0125289	0.0117403	0.0464416	0.0356831	0.0227552	1.65001	-0.578447	-0.118329	-2.74117	-0.532506
N_437	Normal_stable	44.4662	44.0592	44.8429	44.4361	44.3483	44.5138	0.253689	545.989	546.957	545.407	549.945	543.773	551.201	2.82926	0.645979	0.568347	0.71783	0.640231	0.623482	0.655042	0.0483876	0.496011	0.486433	0.501771	0.456864	0.51794	0.444427	0.0280007	-0.0776322	0.071851	-0.00574782	-0.0224975	0.00906324	-0.00957811	0.00575911	-0.0391478	0.0219283	-0.051584	0.0782208	0.0720815	0.0395675	0.0314164	0.0523741	-3.01883	0.0799825	-1.71658	2.36901	-1.39687
N_438	Normal_stable	44.812	44.8138	44.7735	44.6563	44.7038	45.0536	0.13802	525.83	523.327	522.66	528.242	522.982	528.798	2.73516	0.711935	0.712264	0.70458	0.68223	0.691293	0.758019	0.0263254	0.695526	0.720295	0.726894	0.671652	0.723709	0.66615	0.0270694	0.000329223	-0.00735454	-0.0297052	-0.0206416	0.0460836	0.0247691	0.0313677	-0.0238737	0.0281832	-0.0293763	0.0247713	0.0322184	0.0381097	0.0349337	0.0546504	1.55751	1.8011	-2.46461	2.20294	-0.567507
N_439	Normal_stable	45.36	45.7035	45.2227	45.0729	45.8876	45.446	0.302578	555.354	550.351	558.902	560.471	555.994	546.57	5.25395	0.816443	0.881978	0.790272	0.761693	0.91709	0.832849	0.0577124	0.403325	0.452844	0.368217	0.352685	0.396992	0.49026	0.0519975	0.0655349	-0.026171	-0.0547506	0.100647	0.0164052	0.049519	-0.0351081	-0.0506395	-0.00633302	0.086935	0.0821399	0.0437893	0.0745788	0.100846	0.0884694	0.647083	-2.21137	-2.39518	-0.0628404	1.38428
N_440	Normal_stable	42.1913	42.0867	42.2705	42.0428	42.22	42.5673	0.185776	571.398	572.549	574.681	570.898	566.928	569.847	2.60812	0.21206	0.192119	0.227179	0.18374	0.217538	0.283775	0.0354341	0.244541	0.233156	0.212049	0.249493	0.288778	0.259895	0.0258122	-0.0199411	0.0151186	-0.0283199	0.00547745	0.0717151	-0.0113849	-0.0324921	0.00495172	0.044237	0.0153537	0.0229622	0.0358373	0.0287496	0.0445749	0.0733402	-2.62283	-1.13529	2.96849	1.4476	0.210909
N_441	Normal_stable	42.9139	42.8513	42.7927	42.813	43.1847	42.9492	0.143754	535.634	531.136	530.369	535.407	530.912	539.048	3.48373	0.349888	0.337953	0.326769	0.330649	0.401553	0.356635	0.0274189	0.598497	0.643015	0.650599	0.600738	0.645226	0.564707	0.0344779	-0.0119344	-0.0231184	-0.019239	0.051665	0.00674695	0.0445178	0.0521023	0.00224053	0.0467289	-0.0337896	0.0460897	0.0570009	0.019369	0.0696625	0.0344566	1.83272	1.98841	3.02566	0.735273	-1.37371
N_442	Normal_stable	45.9253	45.7687	46.0406	45.9469	46.1857	45.6205	0.19914	501.13	504.47	500.875	499.854	501.655	502.496	1.59443	0.924268	0.894414	0.946276	0.9284	0.973942	0.866148	0.0379831	0.939975	0.906916	0.942503	0.9526	0.934779	0.926452	0.0157798	-0.0298542	0.0220077	0.00413246	0.0496743	-0.0581205	-0.0330599	0.0025276	0.0126245	-0.00519629	-0.0135232	0.0445447	0.0221524	0.0132836	0.0499453	0.059673	-2.30529	0.11435	1.25445	-0.104228	-2.91299
N_443	Normal_stable	42.8485	43.0296	42.6763	42.8926	42.8868	43.0762	0.141942	505.547	503.888	503.046	505.284	507.161	506.464	1.54453	0.337419	0.371968	0.304581	0.345833	0.344719	0.380848	0.0270735	0.896264	0.912677	0.921014	0.898868	0.880283	0.887182	0.015286	0.034549	-0.0328375	0.00841425	0.00730005	0.0434288	0.0164133	0.0247505	0.00260418	-0.0159803	-0.00908205	0.0382495	0.0411205	0.00880802	0.0175687	0.0443682	0.443508	2.49571	0.300146	-1.14229	-0.206154
N_444	Normal_stable	42.8104	42.781	42.832	42.6243	42.7667	43.0616	0.142097	521.84	521.25	521.843	527.966	521.854	519.35	2.9159	0.330159	0.324543	0.334269	0.29466	0.321824	0.378074	0.0271029	0.735007	0.74085	0.734979	0.674384	0.734877	0.759657	0.0288582	-0.00561608	0.00411024	-0.0354993	-0.00833498	0.0479149	0.00584341	-2.8091e-05	-0.0606227	-0.000130428	0.0246498	0.00810468	0.00411034	0.0702517	0.008336	0.0538837	2.33636	-0.00683428	-2.10054	-3.12595	0.47514
N_445	Normal_stable	45.1233	44.9544	45.0967	45.2189	45.1869	45.0412	0.0967929	504.109	506.721	498.787	503.408	504.269	505.008	2.66656	0.771312	0.739087	0.766237	0.789545	0.783443	0.755642	0.0184619	0.910492	0.884638	0.963165	0.917433	0.90891	0.901596	0.0263905	-0.0322251	-0.00507466	0.018233	0.0121312	-0.0156702	-0.0258535	0.052673	0.00694098	-0.00158136	-0.00889521	0.0413142	0.0529169	0.0195094	0.0122338	0.0180189	-2.46546	1.66684	0.363744	-0.129624	-2.6253
N_446	Normal_stable	44.713	44.7239	44.624	44.8633	44.5468	44.8915	0.133363	539.439	542.662	540.496	538.886	541.007	541.87	1.43045	0.693053	0.695132	0.676072	0.72172	0.661348	0.727094	0.0254371	0.560839	0.528942	0.550374	0.566312	0.545316	0.536778	0.014157	0.00207863	-0.0169807	0.0286673	-0.0317047	0.0340407	-0.031897	-0.0104649	0.00547296	-0.015523	-0.0240612	0.0319647	0.0199464	0.029185	0.0353008	0.0416858	-1.50572	-2.58929	0.188643	-2.68629	-0.615299
N_447	Normal_stable	43.0414	42.8123	43.0372	43.199	42.605	43.2675	0.247096	545.714	548.804	546.54	546.634	543.755	541.648	2.49835	0.374215	0.330507	0.37342	0.404278	0.290977	0.417331	0.04713	0.498729	0.468156	0.490559	0.489625	0.518126	0.538971	0.0247258	-0.0437081	-0.00079443	0.0300629	-0.0832375	0.0431167	-0.0305726	-0.0081696	-0.00910369	0.0193971	0.0402423	0.0533393	0.00820813	0.0314111	0.0854677	0.0589788	-2.53122	-1.66773	-0.294043	2.91265	0.75093
N_448	Normal_stable	43.6352	43.6237	43.5881	43.3313	43.4971	43.8206	0.162215	519.54	521.651	521.241	523.893	515.623	523.697	3.07078	0.487463	0.485272	0.47848	0.429508	0.461129	0.522827	0.0309401	0.757775	0.73688	0.740935	0.714693	0.796538	0.71663	0.030391	-0.0021908	-0.00898308	-0.0579554	-0.0263341	0.0353643	-0.0208948	-0.0168397	-0.0430823	0.0387628	-0.0411455	0.0210093	0.0190859	0.0722144	0.0468619	0.0542548	-1.67526	-2.06084	-2.50235	2.16754	-0.860817
N_449	Normal_stable	43.4752	43.6162	43.2337	43.3039	43.203	43.5507	0.173627	551.804	554.511	550.826	548.759	550.537	556.008	2.69805	0.45695	0.483839	0.410892	0.424287	0.405039	0.47136	0.0331168	0.438465	0.411669	0.448143	0.468594	0.451002	0.396855	0.0267021	0.0268891	-0.046058	-0.0326633	-0.0519113	0.01441	-0.0267967	0.00967717	0.0301286	0.0125361	-0.0416105	0.0379617	0.0470636	0.0444367	0.0534035	0.044035	-0.783678	2.9345	2.39654	2.90464	-1.23741
N_450	Normal_stable	43.8488	43.7039	43.9064	43.6309	43.7798	43.6725	0.106886	538.293	538.132	540.33	538.285	534.75	537.644	1.80281	0.528207	0.500577	0.539198	0.486653	0.515056	0.494581	0.0203871	0.572182	0.573769	0.552014	0.572262	0.607242	0.578605	0.0178421	-0.02763	0.0109906	-0.0415542	-0.0131514	-0.0336266	0.00158701	-0.0201674	8.00087e-05	0.0350605	0.00642374	0.0276755	0.0229677	0.0415543	0.0374459	0.0342346	3.08422	-1.07182	3.13967	1.92966	2.95284
N_451	Normal_stable	44.5037	44.1884	44.3558	44.4283	44.4508	44.2412	0.124183	530.515	529.538	527.81	532.455	523.919	529.5	2.89802	0.653118	0.59299	0.624921	0.638746	0.643044	0.603066	0.0236862	0.649157	0.658828	0.67593	0.629959	0.714438	0.659205	0.0286812	-0.0601287	-0.0281969	-0.0143727	-0.0100738	-0.0500523	0.0096708	0.0267731	-0.0191985	0.0652802	0.0100481	0.0609015	0.0388826	0.0239824	0.0660529	0.0510509	2.98212	2.38209	-2.21342	1.72391	2.94347
N_452	Normal_stable	43.7847	43.9867	43.9087	43.9385	43.7161	43.6017	0.147891	533.476	529.913	534.478	531.77	527.742	532.508	2.46443	0.515994	0.554511	0.539639	0.54533	0.50291	0.481075	0.0282081	0.619853	0.655113	0.609936	0.636737	0.676597	0.629433	0.0243901	0.0385174	0.0236453	0.0293365	-0.0130838	-0.0349184	0.0352594	-0.00991676	0.0168839	0.0567434	0.00957937	0.0522189	0.0256406	0.0338482	0.0582323	0.0362086	0.741266	-0.397115	0.52223	1.79741	2.87384
N_453	Normal_stable	44.9272	45.2401	44.8477	44.9082	44.9682	45.1384	0.151386	552.779	554.625	553.797	549.287	549.01	553.359	2.39785	0.733903	0.793578	0.718735	0.730269	0.741713	0.774182	0.0288747	0.428813	0.410544	0.418733	0.463369	0.46611	0.423072	0.0237311	0.0596749	-0.0151681	-0.00363398	0.00780986	0.0402792	-0.0182682	-0.0100792	0.0345568	0.0372977	-0.00574023	0.0624085	0.0182116	0.0347473	0.0381065	0.0406862	-0.29707	-2.55509	1.67557	1.36439	-0.141558
N_454	Normal_stable	43.9647	43.9532	44.116	43.932	43.9059	43.8039	0.101295	542.985	541.852	543.582	543.833	546.516	536.6	3.30215	0.550324	0.548128	0.579173	0.544082	0.539094	0.519643	0.0193207	0.525746	0.536952	0.519833	0.517345	0.490797	0.588936	0.0326809	-0.00219683	0.0288487	-0.00624251	-0.0112306	-0.030681	0.0112064	-0.00591288	-0.00840035	-0.0349485	0.0631902	0.0114197	0.0294485	0.0104659	0.0367086	0.0702447	1.76437	-0.202162	-2.20988	-1.88172	2.0228
N_455	Normal_stable	44.5716	44.3869	44.3632	44.3507	44.2588	44.5199	0.116009	575.923	575.777	576.166	574.287	574.699	573.678	1.01143	0.666075	0.630848	0.626323	0.623937	0.606407	0.656212	0.022127	0.199764	0.201207	0.197354	0.215951	0.211871	0.221982	0.01001	-0.0352267	-0.0397513	-0.0421374	-0.0596674	-0.00986268	0.00144254	-0.00241093	0.0161865	0.0121061	0.0222172	0.0352562	0.0398243	0.0451394	0.0608832	0.024308	3.10067	-3.08102	2.77484	2.94142	1.98858
N_456	Normal_stable	43.7152	43.4648	43.2519	43.7779	43.9014	44.0294	0.286676	587.67	587.456	590.122	589.243	587.532	585.209	1.6949	0.502732	0.454967	0.414354	0.514697	0.538244	0.562652	0.0546793	0.0835012	0.0856246	0.0592392	0.067935	0.0848704	0.107862	0.0167742	-0.0477651	-0.0883775	0.0119656	0.0355126	0.0599202	0.00212342	-0.0242619	-0.0155662	0.00136921	0.0243605	0.0478123	0.0916473	0.0196337	0.035539	0.0646828	3.09717	-2.87367	-0.915439	0.0385366	0.38614
N_457	Normal_stable	42.1512	41.865	42.3821	42.1955	42.0798	41.9123	0.190886	554.591	554.764	563.411	555.843	555.105	553.518	3.61043	0.204425	0.149825	0.248467	0.212863	0.190796	0.158852	0.0364087	0.41088	0.409171	0.323587	0.398486	0.405794	0.421502	0.0357318	-0.0545997	0.0440419	0.00843804	-0.0136286	-0.0455734	-0.00170918	-0.0872932	-0.0123938	-0.00508567	0.0106221	0.0546264	0.0977742	0.0149936	0.0145466	0.0467949	-3.1103	-1.10353	-0.973054	-2.78444	2.9126
N_458	Normal_stable	44.2835	44.6133	44.6578	44.0296	44.2438	43.7244	0.353232	545.706	549.213	550.25	548.123	541.184	542.716	3.65308	0.611129	0.674023	0.682526	0.562688	0.603561	0.504484	0.067374	0.498817	0.464102	0.453837	0.474892	0.543566	0.528402	0.036154	0.0628945	0.071398	-0.0484409	-0.00756711	-0.106645	-0.0347149	-0.0449795	-0.0239243	0.0447495	0.0295858	0.071839	0.084385	0.0540268	0.0453847	0.110673	-0.504342	-0.562174	-2.68285	1.73831	2.87098
N_459	Normal_stable	44.9563	44.617	45.0201	45.1206	45.0426	45.1086	0.186595	538.934	538.128	535.169	532.557	534.11	537.485	2.50744	0.73945	0.674742	0.751619	0.770787	0.755908	0.768497	0.0355903	0.565837	0.573807	0.603093	0.628949	0.613578	0.580176	0.0248157	-0.0647078	0.0121697	0.0313374	0.0164581	0.0290467	0.00797042	0.0372566	0.0631125	0.047741	0.0143395	0.0651968	0.0391939	0.0704643	0.0504982	0.0323934	3.01903	1.25508	1.10993	1.23882	0.458572
N_460	Normal_stable	43.2315	43.3835	43.4227	43.3088	43.7015	43.4706	0.161899	554.214	555.014	548.387	555.747	553.57	555.053	2.69275	0.41048	0.439457	0.446946	0.425206	0.500122	0.456084	0.0308798	0.414615	0.406696	0.472284	0.399436	0.420986	0.406305	0.0266497	0.0289777	0.0364663	0.0147262	0.0896426	0.0456043	-0.00791941	0.0576691	-0.0151795	0.00637009	-0.00831015	0.0300403	0.0682313	0.0211489	0.0898686	0.0463553	-0.266779	1.00694	-0.800555	0.0709418	-0.180245
N_461	Normal_stable	42.6939	42.6305	42.988	42.5383	42.5805	42.9975	0.203979	569.696	568.568	571.672	569.303	571.448	568.948	1.31176	0.307926	0.295846	0.364027	0.278248	0.286301	0.36584	0.0389062	0.261383	0.272547	0.241835	0.26528	0.244046	0.268788	0.0129823	-0.0120799	0.0561014	-0.0296781	-0.0216245	0.0579139	0.0111641	-0.0195479	0.00389718	-0.0173371	0.00740483	0.0164488	0.0594095	0.0299329	0.0277163	0.0583854	2.39557	-0.335283	3.01102	-2.46579	0.127169
N_462	Normal_stable	43.0472	43.0567	43.0457	43.0719	43.0219	43.1554	0.0465262	531.954	529.987	529.656	527.803	527.549	536.069	3.16514	0.375327	0.377135	0.375026	0.380023	0.370487	0.395955	0.0088742	0.634916	0.654382	0.657654	0.675993	0.678514	0.594184	0.0313248	0.00180778	-0.000301576	0.00469595	-0.00484024	0.0206279	0.0194658	0.0227377	0.0410776	0.0435982	-0.0407314	0.0195496	0.0227397	0.0413451	0.0438661	0.0456569	1.47819	1.58406	1.45697	1.68136	-1.10201
N_463	Normal_stable	44.3758	44.2555	44.2472	44.6329	44.3056	44.3201	0.143435	559.878	558.611	561.11	564.655	560.863	560.008	2.05985	0.628736	0.605783	0.604193	0.677777	0.615343	0.61811	0.0273581	0.358553	0.371093	0.346365	0.311273	0.348809	0.357268	0.020386	-0.0229532	-0.0245435	0.0490409	-0.0133927	-0.0106259	0.0125397	-0.0121885	-0.04728	-0.00974434	-0.001285	0.0261552	0.0274033	0.0681205	0.0165625	0.0107033	2.64158	-2.68066	-0.767119	-2.51259	-3.02125
N_464	Normal_stable	43.8847	43.9361	44.0067	43.8972	44.2123	43.8269	0.13693	570.362	572.592	571.248	568.47	573.64	570.552	1.81384	0.535067	0.544854	0.558325	0.537444	0.597549	0.524029	0.0261175	0.254801	0.23273	0.246028	0.273521	0.222353	0.252917	0.0179513	0.00978677	0.023258	0.00237673	0.0624818	-0.0110385	-0.0220707	-0.0087732	0.0187203	-0.0324475	-0.00188394	0.0241433	0.0248576	0.0188706	0.0704047	0.0111981	-1.15342	-0.360709	1.44451	-0.478977	-2.97255
N_465	Normal_stable	44.4104	44.4479	44.7287	44.1833	44.7218	44.5537	0.207388	549.644	544.842	550.862	546.88	554.797	550.554	3.45095	0.635338	0.642489	0.696043	0.592022	0.694733	0.662653	0.0395564	0.459838	0.507364	0.447784	0.48719	0.408843	0.450837	0.0341535	0.00715074	0.0607043	-0.043316	0.0593947	0.0273144	0.0475256	-0.0120537	0.0273516	-0.0509955	-0.00900145	0.0480605	0.0618894	0.0512288	0.0782832	0.0287594	1.42146	-0.196014	2.57837	-0.709458	-0.318341
N_466	Normal_stable	43.4792	43.5241	43.524	43.4245	43.5529	43.4412	0.0510947	539.942	541.251	539.204	543.646	544.115	543.641	2.12049	0.457714	0.46629	0.466254	0.447292	0.471768	0.45046	0.00974559	0.555855	0.542905	0.563163	0.519201	0.514556	0.519251	0.0209861	0.0085754	0.00854026	-0.0104218	0.0140538	-0.00725464	-0.01295	0.00730781	-0.0366539	-0.0412988	-0.0366038	0.0155319	0.0112401	0.0381067	0.0436245	0.0373158	-0.985896	0.707788	-1.84782	-1.24279	-1.76645
N_467	Normal_stable	43.2067	43.4779	43.1721	43.193	43.1897	43.3364	0.121043	548.36	544.933	549.547	549.069	549.835	546.944	1.86936	0.405733	0.45746	0.399141	0.403132	0.402506	0.430487	0.0230873	0.472547	0.506463	0.460799	0.465534	0.457954	0.486559	0.0185008	0.0517269	-0.00659186	-0.0026014	-0.0032276	0.0247536	0.033916	-0.0117479	-0.00701295	-0.0145935	0.0140117	0.0618544	0.013471	0.00747989	0.0149462	0.0284441	0.580353	-2.08213	-1.92601	-1.78846	0.515081
N_468	Normal_stable	41.8524	41.7513	41.5337	41.7984	41.8732	41.9621	0.146674	551.185	553.574	551.777	546.408	551.602	553.866	2.68176	0.147429	0.128142	0.0866307	0.137135	0.151394	0.168356	0.027976	0.444585	0.420943	0.438728	0.491866	0.44046	0.418052	0.026541	-0.0192872	-0.0607982	-0.0102942	0.00396461	0.0209274	-0.0236425	-0.00585674	0.0472808	-0.00412551	-0.0265329	0.0305117	0.0610797	0.0483884	0.00572171	0.0337928	-2.25509	-3.04556	1.78517	-0.805284	-0.902962
N_469	Normal_stable	44.2697	44.225	44.223	44.2289	44.2327	44.5035	0.110609	548.045	549.231	547.875	543.885	550.547	548.764	2.25915	0.608493	0.59996	0.599583	0.60072	0.601434	0.653083	0.0210971	0.47566	0.463931	0.477351	0.516839	0.450903	0.468552	0.0223584	-0.00853241	-0.00890954	-0.00777292	-0.00705838	0.0445904	-0.0117295	0.00169109	0.0411791	-0.0247567	-0.00710846	0.0145046	0.00906861	0.0419062	0.0257433	0.0451534	-2.1997	2.95402	1.75736	-1.84854	-0.158087
N_470	Normal_stable	44.0023	44.0847	44.147	43.8076	43.9876	44.0048	0.1147	514.754	511.21	510.37	518.562	519.586	514.264	3.73802	0.557485	0.573208	0.585094	0.520362	0.554688	0.557973	0.0218775	0.805143	0.840211	0.848527	0.767449	0.757315	0.809989	0.0369946	0.0157231	0.0276084	-0.0371234	-0.00279683	0.000487483	0.0350683	0.0433844	-0.0376944	-0.0478276	0.00484594	0.0384318	0.051424	0.0529057	0.0479093	0.0048704	1.14931	1.00406	-2.34856	-1.62921	1.47054
N_471	Normal_stable	42.4454	42.3144	42.3835	42.3836	42.5389	42.2344	0.104881	540.421	540.007	540.754	542.019	539.036	546.17	2.53153	0.260533	0.235545	0.248724	0.248744	0.278368	0.220281	0.0200045	0.551118	0.555216	0.547823	0.535299	0.56483	0.494221	0.0250541	-0.0249881	-0.011809	-0.0117892	0.0178346	-0.0402522	0.00409835	-0.00329425	-0.0158184	0.013712	-0.0568961	0.0253219	0.0122598	0.0197283	0.0224965	0.0696951	2.97903	-2.86955	-2.21127	0.655454	-2.18652
N_472	Normal_stable	43.8314	43.8505	43.9517	44.0563	43.9088	43.7987	0.0944341	542.165	541.05	541.899	548.054	545.88	545.498	2.78024	0.524899	0.528529	0.547842	0.56779	0.539649	0.518665	0.0180119	0.533859	0.544895	0.536495	0.475576	0.497095	0.500875	0.0275156	0.00362985	0.022943	0.0428908	0.0147499	-0.00623458	0.0110358	0.00263564	-0.0582832	-0.0367645	-0.0329844	0.0116174	0.0230939	0.072364	0.0396129	0.0335684	1.25303	0.114376	-0.936379	-1.18926	-1.75761
N_473	Normal_stable	44.6369	44.556	44.698	44.5257	44.5081	44.8922	0.144506	533.732	534.386	536.599	536.946	537.448	533.911	1.67243	0.67854	0.663094	0.690191	0.657326	0.653962	0.727225	0.0275624	0.61732	0.610845	0.588942	0.585514	0.580539	0.615546	0.0165518	-0.0154457	0.0116508	-0.0212139	-0.0245777	0.0486844	-0.00647514	-0.0283779	-0.0318058	-0.0367803	-0.00177394	0.016748	0.0306765	0.0382314	0.0442364	0.0487167	-2.74463	-1.18122	-2.15902	-2.15988	-0.0364214
N_474	Normal_stable	43.3824	43.297	43.3103	43.534	43.5191	43.2239	0.125803	505.076	502.516	503.155	501.47	506.319	506.19	2.02782	0.439257	0.422972	0.425509	0.468167	0.465327	0.409028	0.0239951	0.900921	0.926254	0.919929	0.936607	0.888618	0.889892	0.020069	-0.0162857	-0.0137484	0.0289098	0.0260701	-0.0302293	0.0253326	0.0190081	0.0356866	-0.0123028	-0.0110285	0.0301158	0.023459	0.0459272	0.0288272	0.0321782	2.14215	2.19698	0.889924	-0.440926	-2.79177
N_475	Normal_stable	43.0025	43.1622	43.0153	42.8902	42.852	43.1857	0.136438	546.637	545.077	542.847	551.278	545.162	544.492	2.89784	0.366799	0.397259	0.369233	0.345366	0.338087	0.401738	0.0260237	0.489601	0.505034	0.527113	0.443672	0.5042	0.510827	0.0286795	0.0304604	0.00243445	-0.021433	-0.0287122	0.0349396	0.015433	0.0375119	-0.0459288	0.0145988	0.0212265	0.034147	0.0375908	0.0506836	0.0322105	0.0408821	0.468961	1.50599	-2.00742	2.67121	0.54593
N_476	Normal_stable	42.7239	42.6032	42.4859	42.9393	42.3174	42.6598	0.211758	537.523	541.077	538.496	529.96	538.033	541.364	4.13516	0.31365	0.290626	0.268253	0.354747	0.236112	0.301423	0.0403898	0.5798	0.544628	0.570168	0.654646	0.574749	0.541784	0.040925	-0.023024	-0.045397	0.041097	-0.0775385	-0.0122272	-0.0351727	-0.00963216	0.0748458	-0.00505165	-0.0380166	0.0420383	0.0464076	0.0853865	0.0777029	0.0399345	-2.1504	-2.93252	1.06865	-3.07653	-1.88198
N_477	Normal_stable	43.0055	42.8779	43.1748	42.9492	43.0342	42.905	0.107522	552.928	554.743	550.383	552.592	549.904	548.284	2.36159	0.367374	0.34303	0.399664	0.35663	0.372837	0.348196	0.0205083	0.427334	0.409374	0.452529	0.430662	0.457268	0.473299	0.0233723	-0.0243442	0.0322903	-0.0107443	0.00546304	-0.0191784	-0.0179608	0.0251948	0.00332758	0.029934	0.0459645	0.0302527	0.0409565	0.0112478	0.0304284	0.0498051	-2.50596	0.662586	2.84126	1.39028	1.96608
N_478	Normal_stable	43.9089	43.8264	44.0577	43.9604	43.8335	43.8741	0.0877271	546.949	545.634	546.706	553.035	548.466	543.439	3.23645	0.539676	0.523932	0.568049	0.549491	0.525293	0.53303	0.0167327	0.486508	0.499523	0.488917	0.42628	0.471498	0.521246	0.0320306	-0.0157432	0.0283731	0.00981512	-0.0143828	-0.00664555	0.0130142	0.00240868	-0.0602285	-0.0150107	0.0347371	0.0204259	0.0284752	0.061023	0.0207891	0.0353671	2.45081	0.08469	-1.40925	-2.33484	1.75982
N_479	Normal_stable	44.0439	44.1618	44.0642	44.304	44.0101	43.7001	0.200637	547.904	544.766	547.704	545.543	550.831	543.275	2.69528	0.565423	0.587909	0.569294	0.615042	0.558979	0.499842	0.0382685	0.477064	0.508116	0.479041	0.500425	0.448096	0.522874	0.0266747	0.0224864	0.00387091	0.0496189	-0.00644362	-0.0655807	0.0310518	0.00197635	0.0233608	-0.0289681	0.0458092	0.0383387	0.00434625	0.0548431	0.0296761	0.0799957	0.94404	0.472062	0.440021	-1.78967	2.53186
N_480	Normal_stable	45.0447	45.1733	44.7834	44.7953	44.9416	44.8721	0.151882	567.115	566.271	568.053	567.521	565.873	569.982	1.46744	0.756318	0.780845	0.706475	0.708736	0.736656	0.723399	0.0289692	0.286929	0.295283	0.277645	0.282909	0.299219	0.258554	0.014523	0.024528	-0.0498425	-0.0475818	-0.0196614	-0.0329188	0.00835371	-0.00928458	-0.00402005	0.0122896	-0.0283753	0.0259115	0.0506999	0.0477513	0.0231863	0.0434604	0.328257	-2.95743	-3.05731	2.58295	-2.43019
N_481	Normal_stable	44.54	44.5783	44.6282	44.4815	44.3355	44.7071	0.128266	547.034	552.95	543.273	542.346	540.205	545.628	4.48121	0.660044	0.667353	0.676874	0.648898	0.621046	0.691929	0.0244649	0.485668	0.427123	0.52289	0.532065	0.553259	0.499589	0.0443499	0.00730873	0.0168297	-0.0111462	-0.038998	0.0318853	-0.0585447	0.037222	0.0463968	0.0675913	0.0139206	0.0589991	0.04085	0.0477169	0.0780348	0.0347916	-1.4466	1.14616	1.80657	2.09411	0.411641
N_482	Normal_stable	43.379	43.5225	43.2827	43.3808	43.4716	43.3359	0.0879382	544.052	546.28	542.508	542.315	545.887	549.174	2.6137	0.438603	0.465969	0.420239	0.438954	0.456263	0.43039	0.0167729	0.515185	0.493132	0.530464	0.532372	0.497019	0.464492	0.0258673	0.0273652	-0.0183641	0.000350782	0.0176598	-0.00821369	-0.0220531	0.0152783	0.0171865	-0.0181668	-0.0506931	0.0351453	0.0238887	0.0171901	0.0253357	0.0513542	-0.678315	2.44766	1.55039	-0.799549	-1.73143
N_483	Normal_stable	43.3889	43.3543	43.2528	43.3227	43.5155	43.054	0.154422	544.683	546.053	546.358	545.337	542.259	541.432	2.04487	0.440494	0.433886	0.414535	0.427868	0.464635	0.376619	0.0294538	0.508939	0.495375	0.49236	0.502462	0.532929	0.541113	0.0202377	-0.00660791	-0.0259591	-0.0126264	0.0241406	-0.0638751	-0.0135644	-0.0165792	-0.00647699	0.0239903	0.0321736	0.0150883	0.0308017	0.0141908	0.0340338	0.0715204	-2.02411	-2.57323	-2.66762	0.782275	2.67499
N_484	Normal_stable	42.8059	42.8916	42.6752	42.8205	42.7937	42.9564	0.0953797	560.711	562.443	560.35	562.909	559.212	555.347	2.72671	0.329291	0.345642	0.304365	0.332076	0.326969	0.35799	0.0181923	0.350314	0.333171	0.353879	0.328554	0.365143	0.403399	0.0269858	0.0163511	-0.0249254	0.00278503	-0.00232164	0.0286996	-0.0171433	0.00356488	-0.0217597	0.0148287	0.0530853	0.0236908	0.025179	0.0219372	0.0150094	0.0603467	-0.809044	2.99953	-1.4435	1.7261	1.07517
N_485	Normal_stable	42.9583	43.1128	43.2986	42.8037	42.7578	42.8444	0.20817	579.799	587.874	578.658	577.204	585.839	578.116	4.47102	0.358369	0.387831	0.423276	0.328872	0.320118	0.336632	0.0397055	0.161404	0.081487	0.172693	0.187082	0.101619	0.178054	0.044249	0.029462	0.0649067	-0.029497	-0.0382508	-0.0217373	-0.079917	0.0112891	0.0256776	-0.0597852	0.0166499	0.0851747	0.0658811	0.0391077	0.0709746	0.0273812	-1.2176	0.172205	2.42531	-2.13997	2.48796
N_486	Normal_stable	45.3416	45.3255	45.2244	45.1515	45.2591	45.252	0.0693262	559.368	557.514	555.547	553.843	555.662	557.457	1.9399	0.812933	0.809869	0.790586	0.776691	0.797214	0.795847	0.013223	0.363599	0.381951	0.40142	0.418282	0.400277	0.382513	0.0191989	-0.00306438	-0.0223477	-0.0362423	-0.0157195	-0.0170862	0.0183522	0.0378212	0.0546831	0.0366778	0.018914	0.0186063	0.0439302	0.0656029	0.0399045	0.0254888	1.73625	2.10448	2.1561	1.9757	2.30546
N_487	Normal_stable	44.8314	44.6655	45.0168	44.8145	44.6354	44.9544	0.151572	529.199	527.678	532.213	529.555	528.191	533.437	2.28924	0.715636	0.683986	0.750983	0.712402	0.678254	0.739092	0.0289102	0.662184	0.677232	0.632351	0.658661	0.672157	0.620236	0.0226562	-0.0316502	0.0353474	-0.00323413	-0.0373817	0.0234558	0.0150481	-0.0298326	-0.0035225	0.00997254	-0.0419479	0.0350454	0.0462538	0.004782	0.0386891	0.0480604	2.69778	-0.70099	-2.31354	2.88089	-1.06094
N_488	Normal_stable	43.4101	43.2156	43.1399	43.0349	43.643	43.4786	0.229028	566.637	567.759	564.034	570.022	572.116	567.236	2.80189	0.444536	0.407432	0.393	0.372966	0.488962	0.45761	0.0436837	0.291666	0.280562	0.317424	0.25816	0.23744	0.285738	0.0277299	-0.0371044	-0.0515364	-0.0715698	0.0444262	0.0130737	-0.0111035	0.0257582	-0.0335061	-0.054226	-0.0059274	0.0387302	0.057615	0.0790247	0.0701009	0.0143547	-2.85082	2.6781	-2.70374	-0.88441	-0.425663
N_489	Normal_stable	42.3017	42.5881	42.498	42.3143	42.1612	42.4938	0.159689	517.987	519.572	516.435	515.844	518.878	510.615	3.23572	0.233121	0.287757	0.270565	0.235537	0.206335	0.26977	0.0304583	0.773139	0.75746	0.788505	0.794354	0.764322	0.846099	0.0320234	0.0546363	0.0374443	0.00241625	-0.0267863	0.0366493	-0.0156789	0.0153653	0.0212153	-0.00881678	0.0729603	0.0568415	0.0404743	0.0213524	0.0282	0.0816479	-0.279459	0.389399	1.45739	-2.82361	1.1053
N_490	Normal_stable	45.0577	44.9745	45.177	45.2135	44.9998	45.0263	0.0979868	529.245	528	529.077	524.309	529.002	533.934	3.07851	0.758793	0.742921	0.781542	0.788507	0.747749	0.752801	0.0186896	0.661722	0.674049	0.663389	0.710574	0.664132	0.615316	0.0304675	-0.0158726	0.0227483	0.0297138	-0.0110444	-0.00599218	0.0123278	0.00166725	0.0488524	0.00241072	-0.0464053	0.0200976	0.0228094	0.0571792	0.0113044	0.0467906	2.48124	0.0731601	1.02434	2.92669	-1.69921
N_491	Normal_stable	44.166	44.1681	44.3507	43.956	43.8522	44.139	0.176239	549.089	549.243	557.287	553.423	549.506	552.073	3.22368	0.588718	0.589115	0.623933	0.548668	0.528861	0.583567	0.033615	0.465335	0.463806	0.384197	0.422443	0.461203	0.435802	0.0319043	0.000397323	0.0352152	-0.0400498	-0.0598569	-0.00515136	-0.00152959	-0.0811389	-0.0428927	-0.00413209	-0.029533	0.00158035	0.0884513	0.0586836	0.0599993	0.0299789	-1.31666	-1.16132	-2.32193	-3.07267	-1.74349
N_492	Normal_stable	45.3454	45.0619	44.8562	45.353	45.3759	45.1922	0.206287	534.166	533.197	535.455	531.765	536.384	532.114	1.83738	0.813677	0.759602	0.720365	0.815114	0.81949	0.784439	0.0393463	0.613026	0.622614	0.600268	0.63678	0.591076	0.633333	0.0181843	-0.0540748	-0.0933119	0.00143711	0.00581364	-0.0292372	0.00958804	-0.0127581	0.0237542	-0.02195	0.020307	0.0549183	0.0941801	0.0237976	0.0227068	0.0355976	2.96611	-3.00571	1.51037	-1.31188	2.53453
N_493	Normal_stable	43.9154	44.033	43.9251	43.9211	44.036	43.9905	0.0568011	523.831	526.89	524.541	524.983	525.113	522.903	1.34576	0.540913	0.563352	0.542773	0.541998	0.56391	0.555239	0.010834	0.715304	0.685033	0.708276	0.703904	0.702618	0.724492	0.0133187	0.0224392	0.00185969	0.00108538	0.0229968	0.0143261	-0.0302713	-0.00702803	-0.0113997	-0.012686	0.00918744	0.0376811	0.00726992	0.0114512	0.0262638	0.017019	-0.932907	-1.31211	-1.47587	-0.504103	0.570242
N_494	Normal_stable	43.0905	43.2665	43.3684	42.8876	43.03	42.9597	0.18415	540.73	543.452	540.522	539.591	541.995	543.995	1.74335	0.383582	0.417151	0.436581	0.344875	0.372034	0.358631	0.0351239	0.548061	0.521116	0.550115	0.559327	0.535541	0.51575	0.0172537	0.0335689	0.0529994	-0.0387073	-0.0115477	-0.0249511	-0.0269454	0.00205392	0.0112663	-0.0125197	-0.0323112	0.0430457	0.0530392	0.0403135	0.0170321	0.0408237	-0.676379	0.0387342	2.85835	-2.31583	-2.22836
N_495	Normal_stable	43.7163	43.978	43.6166	43.6882	43.8835	43.7567	0.133686	552.373	550.388	558.647	553.479	552.427	555.803	2.93803	0.502936	0.552849	0.483928	0.497578	0.534838	0.510645	0.0254987	0.432834	0.452479	0.370734	0.421889	0.432292	0.398888	0.0290772	0.049913	-0.0190083	-0.00535856	0.0319015	0.0077082	0.0196459	-0.0620998	-0.0109449	-0.000541073	-0.0339455	0.0536401	0.0649438	0.0121863	0.0319061	0.0348096	0.374979	-1.86783	-2.02608	-0.0169591	-1.34751
N_496	Normal_stable	44.3457	44.0973	44.2328	44.4764	44.3204	44.4638	0.143503	565.543	566.06	567.953	569.514	564.498	562.767	2.41114	0.622995	0.575605	0.60145	0.647918	0.618167	0.64551	0.0273711	0.302493	0.297371	0.278637	0.263191	0.312836	0.329967	0.0238626	-0.04739	-0.0215444	0.0249228	-0.00482809	0.0225154	-0.00512208	-0.0238557	-0.0393016	0.0103432	0.0274745	0.047666	0.0321443	0.0465378	0.0114146	0.0355217	-3.03393	-2.30533	-1.00565	2.00752	0.884277
N_497	Normal_stable	45.1913	45.2727	45.3909	45.2791	44.9946	45.466	0.164364	562.569	564.728	562.658	560.452	567.387	564.927	2.4095	0.784279	0.7998	0.822349	0.801019	0.746748	0.836668	0.03135	0.331922	0.31055	0.331039	0.352873	0.284236	0.308582	0.0238465	0.0155217	0.0380702	0.0167408	-0.0375308	0.0523891	-0.0213713	-0.000882831	0.020951	-0.0476862	-0.02334	0.0264132	0.0380804	0.0268179	0.0606839	0.057353	-0.942645	-0.0231854	0.896639	-2.23758	-0.419117
N_498	Normal_stable	44.6194	44.7814	44.5823	44.6723	44.7651	44.7929	0.090089	568.604	567.37	573.38	569.731	562.469	570.351	3.641	0.675194	0.706089	0.66812	0.685276	0.702977	0.708294	0.0171832	0.272194	0.284406	0.224928	0.261046	0.332916	0.254903	0.0360344	0.0308954	-0.00707394	0.0100821	0.0277834	0.0330999	0.0122119	-0.0472667	-0.0111483	0.0607215	-0.0172915	0.0332213	0.0477931	0.0150311	0.0667759	0.0373443	0.376418	-1.71935	-0.835576	1.14168	-0.481411
N_499	Normal_stable	43.556	43.4831	43.561	43.9645	43.3197	43.6489	0.214551	560.44	561.831	561.698	558.296	560.889	564.626	2.07047	0.472371	0.458468	0.473312	0.550277	0.427301	0.49009	0.0409226	0.352996	0.339226	0.340546	0.37421	0.348547	0.311564	0.0204911	-0.0139026	0.000941298	0.0779066	-0.0450697	0.0177196	-0.0137694	-0.0124499	0.0212142	-0.00444886	-0.0414311	0.0195673	0.0124855	0.0807433	0.0452888	0.0450613	-2.36101	-1.49533	0.265857	-3.0432	-1.16665
N_500	Normal_stable	43.1724	43.2808	43.3595	43.3315	42.9731	43.3164	0.145586	587.67	587.378	592.16	590.606	587.439	587.628	2.05312	0.39919	0.419878	0.434884	0.429542	0.361177	0.426662	0.0277685	0.0835012	0.0863942	0.0390624	0.0544491	0.085787	0.0839219	0.0203194	0.0206883	0.0356937	0.0303518	-0.0380131	0.0274726	0.00289307	-0.0444388	-0.029052	0.00228584	0.000420697	0.0208896	0.0569986	0.0420149	0.0380817	0.0274758	0.13894	-0.894101	-0.763522	3.08153	0.0153122
N_501	Normal_stable	45.1263	45.0238	45.373	45.0078	45.1908	45.1784	0.13334	537.052	535.743	538.125	537.956	535.873	541.035	1.9457	0.771869	0.752321	0.818927	0.74928	0.784176	0.781808	0.0254326	0.584461	0.597419	0.573845	0.575517	0.596128	0.54504	0.0192563	-0.0195475	0.0470588	-0.0225882	0.0123076	0.00993972	0.0129579	-0.0106164	-0.00894362	0.0116671	-0.0394211	0.0234523	0.0482414	0.0242943	0.0169587	0.0406549	2.55621	-0.221884	-2.76459	0.75869	-1.3238
N_502	Normal_stable	43.9208	44.1452	44.2176	43.689	43.7656	43.9006	0.207118	532.513	534.859	533.401	528.886	533.21	536.868	2.65614	0.541936	0.584743	0.598561	0.49774	0.512347	0.538094	0.0395047	0.629382	0.606167	0.620594	0.665274	0.622488	0.586284	0.0262874	0.0428068	0.0566246	-0.0441963	-0.0295892	-0.00384163	-0.0232157	-0.00878792	0.0358919	-0.00689397	-0.0430981	0.0486969	0.0573025	0.0569345	0.0303817	0.0432689	-0.496941	-0.153968	2.45952	-2.91269	-1.6597
N_503	Normal_stable	43.055	43.0932	43.2031	43.4056	43.0828	43.1306	0.129992	504.088	505.971	498.623	504.527	507.386	503.919	2.98332	0.376808	0.384093	0.405052	0.443685	0.382103	0.391223	0.024794	0.910696	0.892068	0.964782	0.906358	0.878064	0.912377	0.0295254	0.0072848	0.028244	0.0668765	0.00529516	0.0144151	-0.0186278	0.0540857	-0.0043386	-0.0326319	0.00168091	0.0200016	0.0610163	0.0670171	0.0330588	0.0145127	-1.19801	1.08954	-0.064784	-1.40993	0.116084
N_504	Normal_stable	42.9994	42.8098	43.3528	43.1103	43.0958	43.0756	0.176016	537.207	535.174	533.636	542.336	535.106	535.252	3.09862	0.366211	0.330039	0.433615	0.38736	0.384596	0.380738	0.0335726	0.582931	0.603043	0.618265	0.532163	0.603724	0.602273	0.0306666	-0.0361714	0.0674048	0.0211492	0.0183853	0.014527	0.0201122	0.0353342	-0.0507681	0.0207938	0.0193423	0.0413869	0.0761046	0.0549972	0.0277561	0.02419	2.63414	0.482826	-1.17608	0.846794	0.926626
N_505	Normal_stable	42.8784	43.0952	42.6804	43.1416	42.9511	42.728	0.187843	521.631	520.007	523.412	523.093	518.35	516.164	2.83282	0.343127	0.384478	0.305358	0.393326	0.356992	0.314443	0.0358283	0.737077	0.753156	0.719456	0.722615	0.769547	0.791185	0.0280359	0.0413513	-0.0377687	0.0501989	0.0138654	-0.028684	0.0160785	-0.0176215	-0.0144623	0.0324699	0.0541079	0.0443672	0.0416772	0.0522407	0.0353064	0.0612408	0.370838	-2.70505	-0.280503	1.16721	2.05825
N_506	Normal_stable	42.2607	42.4981	42.2529	42.1881	42.1306	42.1173	0.139231	557.617	556.127	560.685	555.488	553.366	560.865	2.97961	0.225304	0.270588	0.223818	0.21146	0.200492	0.197948	0.0265564	0.380933	0.395674	0.350566	0.402004	0.423008	0.348783	0.0294887	0.0452837	-0.00148547	-0.0138439	-0.0248114	-0.0273561	0.0147406	-0.0303671	0.0210707	0.0420743	-0.0321499	0.0476225	0.0304034	0.0252117	0.0488452	0.0422134	0.3147	-1.61967	2.15209	2.10361	-2.27581
N_507	Normal_stable	43.4723	43.4762	43.6944	43.4993	43.3279	43.8062	0.173068	517.15	514.03	515.64	517.649	522.362	519.007	2.87905	0.45641	0.457144	0.498763	0.461552	0.428859	0.520085	0.0330103	0.781427	0.812308	0.79637	0.776491	0.729841	0.763045	0.0284936	0.000734018	0.0423535	0.00514262	-0.0275502	0.0636752	0.0308809	0.0149427	-0.00493589	-0.0515867	-0.0183822	0.0308896	0.0449122	0.00712808	0.0584825	0.0662754	1.54703	0.339176	-0.764889	-2.06132	-0.281046
N_508	Normal_stable	45.3455	45.3146	45.5018	45.2562	45.5783	45.3797	0.121159	566.458	567.664	567.509	566.528	564.66	565.265	1.19589	0.813685	0.807798	0.843496	0.796655	0.858086	0.820212	0.0231093	0.293435	0.281494	0.283028	0.292736	0.311232	0.305244	0.0118355	-0.00588689	0.0298108	-0.0170304	0.0444007	0.00652675	-0.0119407	-0.0104064	-0.000698806	0.0177976	0.0118092	0.013313	0.031575	0.0170448	0.0478349	0.0134928	-2.02884	-0.335857	-3.10058	0.38123	1.06589
N_509	Normal_stable	45.2021	45.0967	45.2317	45.5785	45.3479	44.9971	0.203576	555.152	553.667	552.425	556.509	553.093	558.751	2.38287	0.786342	0.766233	0.791987	0.858123	0.814139	0.74723	0.0388292	0.405324	0.420025	0.432315	0.391897	0.425704	0.369704	0.0235828	-0.020109	0.00564525	0.0717813	0.0277973	-0.0391121	0.0147013	0.026991	-0.0134273	0.0203798	-0.0356196	0.0249099	0.0275751	0.0730263	0.0344678	0.052901	2.51031	1.36462	-0.184921	0.632635	-2.4029
N_510	Normal_stable	44.2971	44.1659	44.1274	44.3437	44.2289	44.3405	0.0913502	529.361	532.486	528.038	530.128	527.044	526.649	2.18269	0.613711	0.588703	0.58135	0.62261	0.600718	0.621996	0.0174237	0.660579	0.629651	0.673671	0.652983	0.683513	0.687418	0.0216017	-0.0250081	-0.0323606	0.00889876	-0.0129927	0.00828468	-0.0309273	0.0130927	-0.00759587	0.0229342	0.0268393	0.0397732	0.0349089	0.0116998	0.0263588	0.0280889	-2.25076	2.75714	-0.706573	2.08624	1.2714
N_511	Normal_stable	45.3356	45.1754	45.2094	45.5363	45.1494	45.1908	0.147337	559.486	565.596	559.465	558.479	561.894	558.302	2.78987	0.811791	0.781244	0.78772	0.85007	0.776284	0.784176	0.0281025	0.362433	0.301968	0.362646	0.372399	0.338601	0.374153	0.0276109	-0.030547	-0.0240706	0.0382789	-0.0355063	-0.0276145	-0.0604649	0.000213065	0.00996642	-0.0238318	0.0117207	0.0677431	0.0240715	0.0395551	0.0427627	0.0299989	-2.0386	3.13274	0.254708	-2.55046	2.7402
N_512	Normal_stable	42.7055	42.7462	42.6719	42.8508	42.6691	42.7786	0.0701756	530.572	532.129	530.765	532.234	530.819	528.061	1.50809	0.310139	0.317901	0.303736	0.337865	0.303195	0.324095	0.013385	0.648588	0.633186	0.646678	0.632141	0.646147	0.673447	0.0149254	0.00776197	-0.00640281	0.0277261	-0.00694354	0.013956	-0.015402	-0.00190955	-0.0164467	-0.00244061	0.0248585	0.0172473	0.00668149	0.0322371	0.00735998	0.0285082	-1.10399	-2.85176	-0.535392	-2.80359	1.05923
N_513	Normal_stable	43.8323	43.8938	43.7392	43.9453	43.9434	43.7094	0.101815	529.96	530.844	528.733	535.743	530.673	526.424	3.08563	0.525063	0.536788	0.50731	0.546613	0.54625	0.501631	0.0194197	0.654651	0.645903	0.66679	0.597412	0.647592	0.689647	0.030538	0.0117251	-0.0177523	0.0215508	0.0211875	-0.0234317	-0.00874782	0.0121389	-0.0572396	-0.00705914	0.0349955	0.0146288	0.0215058	0.0611621	0.0223326	0.0421157	-0.640987	2.54183	-1.21071	-0.321607	2.1608
N_514	Normal_stable	42.9839	42.7954	43.0603	43.0776	42.9996	42.8861	0.107969	513.497	508.464	511.702	513.639	515.55	510.838	2.48974	0.363253	0.327283	0.37782	0.381109	0.366244	0.344593	0.0205936	0.817578	0.867392	0.835345	0.816176	0.797267	0.843896	0.0246405	-0.0359703	0.0145673	0.0178557	0.00299045	-0.0186602	0.049814	0.0177668	-0.00140179	-0.0203111	0.0263184	0.0614435	0.0229753	0.0179106	0.02053	0.0322624	2.1962	0.884028	-0.078346	-1.42461	2.18755
N_515	Normal_stable	44.1296	44.2347	43.9996	43.8925	44.0904	44.0042	0.119226	548.399	554.362	553.258	545.241	547.775	548.817	3.47669	0.581764	0.601808	0.556975	0.536549	0.5743	0.557848	0.0227406	0.472162	0.413141	0.424077	0.503418	0.478333	0.468025	0.0344082	0.0200442	-0.0247887	-0.0452153	-0.00746348	-0.0239163	-0.0590204	-0.0480849	0.0312562	0.00617149	-0.00413638	0.0623312	0.0540984	0.054967	0.00968457	0.0242714	-1.2434	-2.04678	2.53675	2.45067	-2.97033
N_516	Normal_stable	43.5416	43.6877	43.6125	43.4205	43.6739	43.4136	0.121054	558.794	557.673	558.015	564.868	560.339	557.163	2.86414	0.469611	0.497494	0.483133	0.446519	0.494853	0.445198	0.0230894	0.369285	0.380381	0.376995	0.309173	0.353988	0.385422	0.028346	0.0278829	0.0135217	-0.0230923	0.0252416	-0.0244126	0.0110955	0.00771042	-0.0601117	-0.0152966	0.0161373	0.0300094	0.0155655	0.0643946	0.0295148	0.0292641	0.378723	0.51824	-1.93757	-0.544825	2.55751
N_517	Normal_stable	42.3066	42.3646	42.4439	42.2045	42.2795	42.3647	0.0826598	548.218	548.849	545.113	549.793	545.554	544.264	2.273	0.234058	0.245122	0.260239	0.21459	0.228897	0.24515	0.0157662	0.473952	0.467711	0.504681	0.458365	0.500317	0.513087	0.0224955	0.0110636	0.026181	-0.0194685	-0.00516082	0.0110917	-0.00624188	0.0307283	-0.0155877	0.0263642	0.0391344	0.0127029	0.0403693	0.0249399	0.0268645	0.0406758	-0.513668	0.865133	-2.46645	1.7641	1.29461
N_518	Normal_stable	43.0161	42.7929	42.9864	43.1257	42.764	43.2753	0.195121	548.357	548.168	554.165	548.229	546.23	548.021	2.71648	0.369377	0.326809	0.363715	0.390294	0.321309	0.418827	0.0372166	0.472576	0.474445	0.415092	0.473846	0.493622	0.475906	0.0268846	-0.0425679	-0.00566218	0.0209166	-0.0480683	0.0494499	0.00186945	-0.057484	0.0012706	0.0210467	0.00333081	0.0426089	0.0577621	0.0209551	0.052474	0.0495619	3.0977	-1.66898	0.0606715	2.72889	0.0672557
N_519	Normal_stable	42.6189	42.7124	42.5583	42.6505	42.4184	42.4705	0.111475	529.121	528.636	527.121	527.638	524.204	532.044	2.57798	0.293625	0.311456	0.282071	0.299655	0.255393	0.265323	0.0212622	0.662957	0.667753	0.682749	0.677625	0.71161	0.634019	0.0255139	0.0178309	-0.0115536	0.00602988	-0.038232	-0.0283023	0.00479686	0.0197921	0.0146686	0.0486535	-0.0289375	0.0184649	0.0229175	0.0158596	0.0618777	0.0404771	0.262797	2.09918	1.18078	2.23682	-2.3451
N_520	Normal_stable	44.7073	44.895	44.9035	44.5412	44.7989	44.8828	0.142358	540.926	544.728	539.533	544.577	542.381	542.611	2.02859	0.691956	0.727755	0.729379	0.66027	0.709434	0.725431	0.0271528	0.546115	0.508488	0.559909	0.509989	0.53172	0.529448	0.0200766	0.0357995	0.0374231	-0.0316852	0.017478	0.0334756	-0.0376272	0.0137936	-0.0361262	-0.014395	-0.0166675	0.0519366	0.0398842	0.0480527	0.0226428	0.0373955	-0.810285	0.353135	-2.2908	-0.68897	-0.461965
N_521	Normal_stable	43.0947	43.6368	42.9707	43.1693	43.4111	42.8472	0.291075	575.043	579.952	575.02	565.93	579.988	572.223	5.26912	0.384382	0.487782	0.360734	0.398603	0.444727	0.33717	0.0555185	0.20847	0.159884	0.208696	0.298659	0.159529	0.236381	0.0521477	0.1034	-0.0236484	0.0142208	0.0603447	-0.0472119	-0.0485868	0.000225644	0.0901883	-0.0489418	0.0279112	0.114246	0.0236495	0.0913025	0.0776967	0.0548452	-0.439274	3.13205	1.4144	-0.681435	2.60768
N_522	Normal_stable	44.1101	44.1292	44.1268	44.1722	44.2267	44.2173	0.0496847	539.126	536.947	540.437	535.085	540.42	543.393	2.91908	0.578049	0.581699	0.581228	0.589892	0.600297	0.598494	0.00947664	0.56393	0.585498	0.550957	0.603927	0.551126	0.521707	0.0288897	0.00365002	0.00317904	0.0118427	0.0222476	0.020445	0.0215683	-0.0129726	0.0399972	-0.0128045	-0.0422227	0.021875	0.0133564	0.0417136	0.0256692	0.0469122	1.40315	-1.33047	1.28293	-0.522245	-1.11985
N_523	Normal_stable	42.0407	41.8761	42.0722	41.8935	41.8572	41.563	0.181028	526.208	526.881	530.234	527.951	528.135	525.971	1.57765	0.18334	0.151949	0.189348	0.155271	0.148342	0.0922341	0.0345285	0.691782	0.685121	0.651942	0.674536	0.672711	0.694129	0.0156138	-0.031391	0.00600798	-0.0280686	-0.0349979	-0.0911056	-0.00666085	-0.0398397	-0.0172457	-0.0190709	0.00234702	0.0320899	0.0402902	0.0329433	0.0398566	0.0911358	-2.9325	-1.42112	-2.59064	-2.64266	3.11584
N_524	Normal_stable	42.4327	42.4767	42.5847	42.6326	42.3082	42.5432	0.116967	573.6	571.611	571.783	575.905	569.38	572.506	2.18365	0.258107	0.266495	0.2871	0.296233	0.23436	0.279188	0.0223097	0.222747	0.242434	0.240734	0.199934	0.26452	0.233577	0.0216112	0.00838845	0.0289932	0.0381267	-0.0237468	0.0210819	0.0196874	0.0179872	-0.0228129	0.0417726	0.0108299	0.0214	0.0341195	0.0444305	0.0480506	0.0237009	1.16801	0.55528	-0.539201	2.08772	0.474554
N_525	Normal_stable	44.0469	44.0396	43.8849	43.9988	44.0163	44.1471	0.084782	559.099	562.996	560.22	560.948	563.596	559.462	1.86001	0.56599	0.56461	0.535101	0.556815	0.560161	0.585106	0.016171	0.366265	0.327696	0.355169	0.347962	0.321756	0.362674	0.0184082	-0.00138042	-0.0308893	-0.00917586	-0.00582964	0.019116	-0.0385691	-0.0110965	-0.0183032	-0.0445091	-0.00359166	0.0385938	0.032822	0.0204745	0.0448892	0.0194504	-1.60657	-2.79672	-2.0355	-1.70103	-0.185723
N_526	Normal_stable	42.9289	42.5034	43.1778	43.2502	42.8026	42.7931	0.275085	572.33	571.888	570.072	566.929	575.073	578.813	4.09394	0.352758	0.271593	0.400229	0.414044	0.328666	0.32686	0.0524685	0.235319	0.239691	0.257665	0.28877	0.208171	0.17116	0.0405171	-0.0811643	0.0474714	0.0612868	-0.0240914	-0.0258972	0.00437167	0.0223458	0.0534512	-0.0271482	-0.0641588	0.081282	0.0524678	0.081321	0.0362963	0.0691883	3.08778	0.439952	0.717213	-2.29661	-1.95444
N_527	Normal_stable	42.7698	42.5105	42.9377	42.6037	42.6478	42.8254	0.157166	533.326	532.203	529.891	531.216	531.787	534.396	1.58341	0.322414	0.272954	0.354437	0.290736	0.29914	0.333019	0.0299771	0.621337	0.632453	0.655331	0.642216	0.636571	0.610746	0.0156708	-0.0494599	0.0320228	-0.0316781	-0.0232737	0.0106045	0.0111162	0.0339937	0.0208789	0.0152334	-0.0105917	0.0506937	0.0467015	0.0379398	0.0278159	0.0149879	2.92051	0.815244	2.55885	2.56204	-0.784794
N_528	Normal_stable	45.8	45.858	45.5383	46.0277	45.6461	45.9204	0.179904	537.822	544.551	533.445	541.497	534.79	540.159	4.19165	0.900374	0.911444	0.850464	0.943797	0.871031	0.923346	0.0343141	0.57684	0.510245	0.620154	0.540473	0.606845	0.553713	0.0414841	0.0110703	-0.0499097	0.0434229	-0.029343	0.0229721	-0.0665953	0.0433139	-0.036367	0.0300053	-0.0231267	0.0675091	0.0660838	0.0566401	0.0419682	0.032597	-1.40607	2.42683	-0.697196	2.34504	-0.788752
N_529	Normal_stable	43.5362	43.2741	43.7068	43.3927	43.6101	43.5057	0.154054	532.912	532.397	534.957	532.577	528.976	530.12	2.13283	0.468595	0.41859	0.501123	0.441217	0.482675	0.462779	0.0293836	0.625432	0.630529	0.605193	0.628751	0.66439	0.65306	0.0211083	-0.0500047	0.0325277	-0.027378	0.0140797	-0.0058165	0.00509687	-0.0202396	0.00331815	0.0389571	0.027628	0.0502638	0.0383105	0.0275784	0.0414233	0.0282336	3.04002	-0.556603	3.02098	1.22399	1.7783
N_530	Normal_stable	43.5123	43.5679	43.4251	43.5809	43.6471	43.4897	0.077943	522.853	524.356	524.243	521.535	520.298	521.936	1.59359	0.464023	0.474629	0.447399	0.477109	0.489748	0.459722	0.0148665	0.724985	0.710113	0.711231	0.73803	0.750277	0.734058	0.0157716	0.0106053	-0.0166245	0.0130857	0.0257249	-0.00430088	-0.0148722	-0.0137546	0.0130445	0.0252913	0.009073	0.0182663	0.021577	0.0184769	0.0360752	0.0100408	-0.951335	-2.45038	0.783822	0.7769	2.01345
N_531	Normal_stable	43.4982	43.2458	43.1738	43.7694	43.5198	43.409	0.213391	556.181	559.573	557.293	557.094	554.769	556.25	1.6006	0.461346	0.413199	0.399475	0.51307	0.465454	0.444331	0.0407013	0.395141	0.36157	0.38414	0.386112	0.40912	0.394456	0.0158409	-0.0481469	-0.0618717	0.0517235	0.0041077	-0.017015	-0.0335712	-0.0110017	-0.0090294	0.0139786	-0.000684834	0.0586954	0.0628422	0.0525057	0.0145697	0.0170287	-2.5327	-2.96562	-0.172829	1.28499	-3.10137
N_532	Normal_stable	43.5544	43.5909	43.6637	43.6349	43.5426	43.2478	0.149977	525.839	526.151	526.564	525.992	526.716	523.215	1.28461	0.472068	0.479024	0.492904	0.487413	0.469815	0.413587	0.0286059	0.695433	0.692347	0.688259	0.693915	0.68675	0.721405	0.0127136	0.0069569	0.020837	0.0153451	-0.00225222	-0.0584804	-0.00308602	-0.00717359	-0.00151773	-0.00868229	0.0259724	0.00761065	0.0220372	0.01542	0.00896965	0.0639885	-0.417511	-0.331563	-0.0985862	-1.82461	2.72364
N_533	Normal_stable	44.8103	44.4175	44.7506	44.872	44.6503	44.9801	0.195885	536.8	533.862	532.247	536.99	535.056	536.548	1.90266	0.711603	0.636693	0.700216	0.723371	0.68109	0.743988	0.0373622	0.586952	0.616033	0.632017	0.585071	0.604219	0.589449	0.0188304	-0.0749099	-0.0113864	0.0117688	-0.0305122	0.0323855	0.0290808	0.0450646	-0.00188143	0.017267	0.00249679	0.0803566	0.0464808	0.0119183	0.0350592	0.0324816	2.77129	1.81829	-0.158524	2.62662	0.0769438
N_534	Normal_stable	44.2803	44.2392	44.3869	44.3958	44.3667	44.065	0.126291	574.737	571.813	574.715	578.979	578.577	574.749	2.71546	0.610514	0.602675	0.630849	0.632546	0.62699	0.569455	0.0240882	0.211494	0.240433	0.211715	0.169518	0.173495	0.211383	0.0268745	-0.00783898	0.0203347	0.0220316	0.016476	-0.0410595	0.0289388	0.000220715	-0.0419765	-0.0379988	-0.000110739	0.0299817	0.0203359	0.0474069	0.041417	0.0410597	1.83533	0.0108537	-1.08746	-1.16167	-3.1389
N_535	Normal_stable	43.3281	43.5626	43.3041	43.2354	43.4924	43.5198	0.134549	516.744	518.661	520.859	513.439	514.828	521.834	3.32579	0.428893	0.47362	0.424312	0.411206	0.460243	0.465461	0.0256633	0.785449	0.766478	0.744724	0.818159	0.804408	0.735075	0.0329148	0.0447271	-0.00458087	-0.0176865	0.0313498	0.0365686	-0.0189711	-0.0407248	0.0327102	0.0189591	-0.0503742	0.0485842	0.0409816	0.0371856	0.0366368	0.0622481	-0.401153	-1.68281	2.06647	0.543911	-0.942873
N_536	Normal_stable	45.0983	44.9585	45.0746	45.1261	44.9821	45.1338	0.0745976	501.13	499.79	500.51	503.622	504.076	500.308	1.82037	0.766538	0.739872	0.762006	0.771839	0.744378	0.773298	0.0142284	0.939975	0.953234	0.94611	0.915307	0.910823	0.948114	0.0180159	-0.0266665	-0.00453166	0.00530048	-0.0221597	0.00676013	0.0132586	0.00613449	-0.0246684	-0.0291521	0.00813885	0.0297807	0.00762679	0.0252315	0.0366183	0.0105802	2.68019	2.20704	-1.35915	-2.22076	0.877673
N_537	Normal_stable	42.2912	42.3196	42.4173	42.5594	42.5293	42.0059	0.201616	542.555	544.534	543.807	543.597	543.8	537.577	2.56318	0.231125	0.236533	0.255177	0.282272	0.276545	0.176702	0.0384554	0.530002	0.51041	0.517606	0.519684	0.517676	0.579261	0.0253674	0.00540799	0.0240519	0.0511471	0.0454207	-0.0544228	-0.0195921	-0.0123963	-0.0103185	-0.0123262	0.0492586	0.0203248	0.0270585	0.0521775	0.0470635	0.0734047	-1.30147	-0.475889	-0.19907	-0.264997	2.40596
N_538	Normal_stable	42.5858	42.2867	42.4196	42.3379	42.2485	42.9659	0.269034	567.063	565.364	566.121	569.938	566.695	561.324	2.80591	0.287306	0.230258	0.255607	0.240038	0.222981	0.359818	0.0513145	0.287441	0.304257	0.296771	0.258995	0.291089	0.344249	0.0277697	-0.0570482	-0.0316984	-0.0472678	-0.0643244	0.072512	0.0168158	0.00933007	-0.0284466	0.003648	0.0568076	0.0594749	0.033043	0.0551675	0.0644278	0.0921146	2.85495	2.85534	-2.59984	3.08494	0.664552
N_539	Normal_stable	44.166	44.1875	43.9033	44.2924	44.0457	44.0364	0.137512	546.822	543.968	543.054	547.36	548.492	545.274	2.09254	0.588723	0.59282	0.538609	0.612814	0.565762	0.56399	0.0262284	0.487767	0.516014	0.525057	0.482442	0.471239	0.503089	0.0207095	0.0040969	-0.0501136	0.0240912	-0.022961	-0.0247327	0.0282467	0.0372897	-0.00532538	-0.0165277	0.0153222	0.0285423	0.0624651	0.0246728	0.0282909	0.0290942	1.42676	2.50188	-0.217552	-2.51769	2.58695
N_540	Normal_stable	42.6696	42.6366	42.7815	42.0774	42.8456	42.7823	0.282695	553.36	556.632	557.258	547.769	556.741	549.987	3.98879	0.303294	0.296998	0.32464	0.190345	0.336874	0.324792	0.0539201	0.423067	0.390678	0.384481	0.478392	0.389599	0.456448	0.0394764	-0.00629651	0.0213458	-0.112949	0.0335801	0.0214981	-0.0323891	-0.038586	0.0553253	-0.0334679	0.033381	0.0329954	0.0440968	0.125771	0.0474102	0.0397046	-1.7628	-1.0655	2.68612	-0.783723	0.998636
N_541	Normal_stable	41.3737	41.4756	41.1033	41.2055	41.096	41.3486	0.155809	570.655	572.385	570.295	571.848	568.691	571.579	1.33177	0.0561131	0.0755593	0.0045396	0.0240349	0.00315579	0.0513301	0.0297183	0.251896	0.23478	0.255457	0.240089	0.271334	0.242755	0.0131803	0.0194462	-0.0515735	-0.0320782	-0.0529573	-0.00478294	-0.0171165	0.00356054	-0.0118069	0.0194376	-0.00914099	0.0259062	0.0516962	0.0341821	0.0564118	0.0103167	-0.721767	3.07266	-2.78892	2.78982	-2.05286
N_542	Normal_stable	43.8358	44.1283	43.6273	43.5428	43.8808	44.118	0.242574	569.758	567.952	572.667	573.786	569.43	569.492	2.22217	0.525741	0.581523	0.485955	0.469853	0.534321	0.579556	0.0462675	0.260772	0.278647	0.231988	0.220913	0.264019	0.263402	0.0219925	0.055782	-0.0397867	-0.0558885	0.00857929	0.0538147	0.0178741	-0.0287845	-0.0398592	0.00324689	0.00262991	0.0585757	0.0491073	0.068646	0.00917314	0.0538789	0.310091	-2.51529	-2.52207	0.361798	0.0488309
N_543	Normal_stable	42.4044	42.5261	42.4354	42.0444	42.4775	42.3406	0.172179	587.67	583.616	589.114	591.514	586.333	586.769	2.67307	0.252707	0.275917	0.258622	0.184052	0.266664	0.240539	0.0328408	0.0835012	0.123626	0.0692138	0.0454622	0.0967375	0.0924228	0.026455	0.0232101	0.00591486	-0.0686544	0.0139569	-0.0121678	0.0401244	-0.0142874	-0.038039	0.0132363	0.00892161	0.0463538	0.0154633	0.0784882	0.0192352	0.0150881	1.04637	-1.17829	-2.63563	0.758908	2.50892
N_544	Normal_stable	43.1083	43.1371	42.7992	43.053	42.8971	43.3256	0.186087	552.436	548.665	557.868	555.158	549.619	552.149	3.43181	0.38697	0.392462	0.32802	0.376424	0.346689	0.428418	0.0354935	0.432208	0.469531	0.378445	0.405266	0.460086	0.435052	0.0339641	0.00549254	-0.0589496	-0.0105453	-0.0402806	0.0414488	0.0373228	-0.0537625	-0.0269418	0.0278777	0.0028444	0.0377248	0.0797838	0.0289321	0.0489867	0.0415463	1.42468	-2.40218	-1.94387	2.5362	0.068517
N_545	Normal_stable	42.4966	42.5151	42.6725	42.6137	42.5822	42.2977	0.130624	572.814	569.48	574.538	573.495	574.966	575.019	2.10182	0.270307	0.273823	0.303847	0.292626	0.286624	0.232365	0.0249146	0.230525	0.263524	0.213463	0.223793	0.209228	0.208702	0.0208014	0.00351553	0.0335392	0.0223184	0.0163163	-0.0379421	0.0329995	-0.0170623	-0.0067318	-0.0212967	-0.0218226	0.0331862	0.0376297	0.0233116	0.0268285	0.0437702	1.46466	-0.470605	-0.292947	-0.917044	-2.61964
N_546	Normal_stable	43.7757	43.9536	43.7152	43.6791	43.5781	44.0079	0.165588	553.272	550.735	554.052	552.199	551.505	550.181	1.48486	0.514276	0.548195	0.502726	0.495842	0.476574	0.558557	0.0315835	0.423936	0.449046	0.416214	0.434555	0.441426	0.454529	0.0146954	0.0339195	-0.0115502	-0.0184344	-0.0377019	0.0442812	0.0251102	-0.00772119	0.0106195	0.0174903	0.0305933	0.0422026	0.0138933	0.0212744	0.0415613	0.0538217	0.637257	-2.55233	2.61896	2.70723	0.604583
N_547	Normal_stable	46.0263	45.9872	46.2134	45.965	46.0894	46.0351	0.089618	520.547	520.253	518.097	523.814	516.303	520.619	2.55194	0.943548	0.93609	0.979225	0.931842	0.955581	0.945219	0.0170933	0.747806	0.750714	0.772057	0.71547	0.789806	0.747095	0.0252561	-0.00745843	0.0356771	-0.0117057	0.0120329	0.00167093	0.00290894	0.0242519	-0.0323354	0.0420005	-0.000710655	0.00800563	0.0431394	0.034389	0.0436902	0.00181577	2.76972	0.597013	-1.91813	1.29178	-0.40213
N_548	Normal_stable	43.7652	43.8112	43.8865	43.7043	43.752	43.8889	0.0750719	526.967	530.846	535.358	524.708	527.197	524.691	4.12823	0.512268	0.521033	0.535399	0.500643	0.509748	0.535862	0.0143189	0.684273	0.645885	0.60123	0.706628	0.681994	0.706797	0.0408564	0.00876581	0.0231311	-0.0116248	-0.00251954	0.0235947	-0.0383886	-0.0830432	0.022354	-0.00227952	0.0225232	0.0393767	0.0862045	0.025196	0.00339769	0.0326191	-1.3463	-1.29914	2.05034	-2.40617	0.762168
N_549	Normal_stable	43.9885	43.993	43.8944	43.8781	43.8972	44.2413	0.136441	535.757	535.786	532.014	540.237	533.761	532.381	3.03048	0.554852	0.555708	0.536905	0.533794	0.537441	0.603079	0.0260242	0.597281	0.596988	0.634316	0.552941	0.617029	0.630685	0.0299922	0.000856334	-0.0179467	-0.0210582	-0.0174105	0.0482272	-0.000292709	0.0370355	-0.0443395	0.0197483	0.0334042	0.000904979	0.0411547	0.0490861	0.0263271	0.0586661	-0.329366	2.02203	-2.01419	2.29336	0.60577
N_550	Normal_stable	43.3941	43.503	43.2784	43.3023	43.3703	43.1813	0.110265	520.793	523.417	520.836	521.566	523.81	519.532	1.65395	0.441475	0.462247	0.41942	0.423969	0.436951	0.400888	0.0210314	0.745369	0.719399	0.744943	0.737725	0.715519	0.757858	0.0163689	0.0207718	-0.0220555	-0.0175066	-0.00452438	-0.0405872	-0.0259699	-0.00042597	-0.00764379	-0.0298503	0.0124888	0.0332551	0.0220596	0.0191025	0.0301912	0.0424652	-0.896153	-3.12228	-2.72992	-1.72122	2.84308
N_551	Normal_stable	45.1942	45.1605	45.1794	45.0259	45.4173	45.1644	0.12669	554.005	555.946	551.027	553.865	554.937	556.111	1.86442	0.784821	0.778407	0.781997	0.75273	0.827383	0.779136	0.0241642	0.416683	0.397473	0.446152	0.418068	0.40746	0.395838	0.0184519	-0.00641435	-0.00282454	-0.0320919	0.042562	-0.00568554	-0.0192105	0.0294682	0.00138447	-0.00922348	-0.0208458	0.020253	0.0296033	0.0321217	0.0435499	0.0216073	-1.89306	1.66635	3.09848	-0.213407	-1.83706
N_552	Normal_stable	42.4332	42.2073	42.529	42.5853	42.5051	42.2924	0.146938	552.494	556.232	554.228	551.251	550.696	551.005	2.18292	0.258215	0.215123	0.276482	0.287213	0.271915	0.231351	0.0280263	0.431635	0.394643	0.414467	0.443938	0.449424	0.446374	0.021604	-0.0430913	0.0182679	0.0289987	0.0137007	-0.0268631	-0.0369917	-0.0171675	0.0123033	0.017789	0.014739	0.0567913	0.0250686	0.0315007	0.0224535	0.0306409	-2.43221	-0.754355	0.401252	0.914508	2.63977
N_553	Normal_stable	42.8477	42.9987	42.9188	43.0683	43.0361	42.827	0.100332	539.142	535.192	533.413	537.575	542.156	538.252	3.06242	0.337274	0.36607	0.350834	0.379349	0.373193	0.333322	0.0191369	0.563779	0.602865	0.620479	0.579283	0.533942	0.572584	0.0303083	0.0287956	0.0135598	0.042075	0.0359185	-0.00395271	0.0390853	0.0567001	0.0155042	-0.029837	0.00880486	0.0485473	0.058299	0.0448407	0.0466946	0.0096514	0.935838	1.33606	0.35305	-0.693173	1.99275
N_554	Normal_stable	45.4527	45.4515	45.3691	45.7521	45.0466	45.235	0.237081	542.34	546.43	541.697	541.304	540.87	546.634	2.61712	0.834129	0.833907	0.818192	0.891237	0.756673	0.792607	0.0452197	0.532122	0.491646	0.538487	0.542375	0.546675	0.489627	0.0259012	-0.000221439	-0.0159365	0.0571084	-0.0774555	-0.041522	-0.0404763	0.00636501	0.0102532	0.0145525	-0.0424953	0.0404769	0.0171606	0.0580215	0.0788107	0.0594132	-1.57627	2.76161	0.177646	2.95588	-2.34461
N_555	Normal_stable	45.4217	45.5609	45.5526	45.3363	45.3499	45.1624	0.150083	570.272	567.855	571.061	567.35	570.597	563.19	2.9647	0.828219	0.854767	0.853187	0.811936	0.814517	0.77876	0.0286261	0.255691	0.279612	0.247881	0.284602	0.252473	0.325774	0.0293412	0.0265474	0.0249682	-0.0162835	-0.0137028	-0.049459	0.023921	-0.00780958	0.0289109	-0.00321777	0.0700828	0.0357348	0.026161	0.0331812	0.0140755	0.0857775	0.733404	-0.303141	2.08374	-2.91095	2.18535
N_556	Normal_stable	43.5984	43.3033	43.7503	43.7813	43.78	43.6664	0.182887	555.427	554.957	559.422	553.161	555.794	553.216	2.2926	0.480451	0.424171	0.509417	0.515336	0.51509	0.493421	0.034883	0.402603	0.407259	0.363072	0.425031	0.398976	0.424492	0.0226895	-0.0562804	0.0289662	0.0348849	0.0346393	0.0129694	0.00465618	-0.0395311	0.022428	-0.00362661	0.0218895	0.0564727	0.0490076	0.0414726	0.0348287	0.0254432	3.05905	-0.938429	0.571377	-0.104316	1.03592
N_557	Normal_stable	41.6998	41.782	41.5553	41.7081	41.661	41.8898	0.112909	501.13	502.109	505.797	504.144	500.162	498.581	2.64014	0.11832	0.134005	0.0907563	0.119911	0.110911	0.154556	0.0215358	0.939975	0.930288	0.89379	0.910142	0.949558	0.965206	0.0261291	0.0156849	-0.0275635	0.00159136	-0.00740832	0.0362362	-0.0096877	-0.0461852	-0.0298332	0.00958246	0.0252303	0.0184355	0.0537849	0.0298756	0.0121123	0.0441547	-0.553294	-2.10886	-1.5175	2.22893	0.60822
N_558	Normal_stable	43.5983	43.6625	43.7889	43.5321	43.5881	43.2793	0.169356	560.381	558.707	557.108	562.48	558.642	560.805	1.90963	0.480435	0.492686	0.516785	0.46781	0.47848	0.419587	0.0323023	0.35358	0.370144	0.385967	0.332805	0.370785	0.349379	0.0188993	0.0122507	0.0363494	-0.0126258	-0.00195585	-0.0608487	0.016564	0.0323866	-0.0207752	0.0172047	-0.00420186	0.020602	0.0486844	0.0243109	0.0173155	0.0609936	0.933986	0.72781	-2.11688	1.68399	-3.07265
N_559	Normal_stable	43.9181	44.2555	43.6999	44.045	43.4466	43.755	0.283291	555.96	554.985	557.882	554.285	558.168	556.631	1.5496	0.541435	0.605778	0.499814	0.565635	0.451501	0.510328	0.0540337	0.397331	0.406983	0.378304	0.413904	0.375476	0.390692	0.0153361	0.0643431	-0.0416213	0.0241994	-0.0899344	-0.0311071	0.00965191	-0.0190269	0.0165729	-0.0218553	-0.00663905	0.065063	0.0457641	0.0293304	0.0925519	0.0318077	0.148897	-2.71281	0.600484	-2.9032	-2.93132
N_560	Normal_stable	42.8376	42.9048	42.9807	42.8069	42.5884	42.7102	0.139852	546.268	544.303	551.918	547.108	549.054	543.896	3.02678	0.335336	0.348152	0.362636	0.329479	0.287807	0.311047	0.0266747	0.493247	0.5127	0.437336	0.484942	0.465681	0.516724	0.0299556	0.0128162	0.0273002	-0.00585682	-0.0475288	-0.0242888	0.0194535	-0.0559105	-0.00830485	-0.0275651	0.0234772	0.0232958	0.0622197	0.0101623	0.0549438	0.0337806	0.988251	-1.11657	-2.18502	-2.61603	2.37318
N_561	Normal_stable	44.0389	44.1249	43.9476	44.1817	43.9081	44.1685	0.115711	520.881	519.011	520.445	521.807	524.505	525.824	2.58847	0.564477	0.580878	0.547051	0.591714	0.539524	0.589191	0.0220703	0.744505	0.763012	0.748817	0.735335	0.708637	0.695586	0.0256177	0.0164001	-0.017426	0.0272368	-0.0249531	0.0247138	0.018507	0.00431252	-0.00916962	-0.0358683	-0.0489186	0.024728	0.0179517	0.0287389	0.0436943	0.0548069	0.845681	2.89899	-0.324744	-2.17862	-1.10299
N_562	Normal_stable	44.931	45.3233	45.1504	44.7943	45.0448	44.7523	0.217989	547.843	546.862	546.365	546.733	544.037	550.464	2.09619	0.73462	0.809458	0.776478	0.708556	0.756338	0.700544	0.0415782	0.477659	0.487369	0.492294	0.48865	0.515333	0.451723	0.0207457	0.0748374	0.0418578	-0.0260639	0.0217178	-0.0340758	0.00971009	0.0146351	0.0109914	0.0376741	-0.0259353	0.0754647	0.0443425	0.0282867	0.0434856	0.042823	0.129028	0.336352	2.74251	1.04786	-2.49102
N_563	Normal_stable	44.8538	44.7876	44.9874	44.8851	44.9964	44.7321	0.105817	525.415	528.263	532.434	524.881	521.916	519.774	4.51055	0.719894	0.707275	0.745379	0.725872	0.747109	0.696684	0.0201831	0.699626	0.671441	0.630164	0.704918	0.734256	0.755463	0.0446402	-0.0126189	0.0254844	0.00597776	0.0272149	-0.0232104	-0.0281855	-0.0694621	0.00529215	0.0346298	0.0558364	0.0308814	0.0739894	0.00798376	0.044044	0.0604684	-1.99174	-1.21916	0.724637	0.904725	1.96475
N_564	Normal_stable	43.668	43.23	43.521	43.7383	43.8201	43.4526	0.215527	546.653	542.68	548.253	551.218	544.597	544.337	3.09784	0.493734	0.410189	0.465693	0.507135	0.522743	0.452635	0.0411088	0.489443	0.528756	0.473602	0.444261	0.509787	0.512366	0.0306589	-0.0835457	-0.0280418	0.0134009	0.0290089	-0.0410995	0.0393132	-0.0158411	-0.0451825	0.020344	0.0229232	0.0923332	0.0322069	0.0471279	0.0354316	0.04706	2.70177	-2.62737	-1.28247	0.611599	2.63282
N_565	Normal_stable	44.7211	44.8866	44.6835	44.599	44.5766	44.4795	0.14061	550.6	552.895	547.288	549.467	554.461	551.545	2.5356	0.694583	0.726167	0.687413	0.671305	0.667032	0.648517	0.0268193	0.450378	0.427669	0.48316	0.461588	0.412164	0.441028	0.0250944	0.0315843	-0.00716963	-0.0232782	-0.027551	-0.0460657	-0.0227096	0.0327816	0.0112102	-0.0382142	-0.00935055	0.038901	0.0335564	0.0258368	0.0471104	0.0470051	-0.623374	1.78612	2.69279	-2.19545	-2.94133
N_566	Normal_stable	43.0886	42.8527	42.9948	43.0565	43.0134	43.297	0.145526	555.882	555.271	555.142	554.889	558.763	555.098	1.47047	0.383213	0.338213	0.365316	0.37709	0.368864	0.422969	0.0277571	0.398102	0.404151	0.40543	0.407931	0.369593	0.405867	0.014553	-0.0450005	-0.0178971	-0.00612327	-0.0143496	0.0397562	0.00604929	0.00732738	0.00982856	-0.0285095	0.00776443	0.0454053	0.019339	0.0115799	0.0319171	0.0405073	3.00797	2.75299	2.12796	-2.0371	0.192873
N_567	Normal_stable	43.987	43.5831	43.7597	44.1034	43.5951	43.9414	0.215804	563.182	566.31	563.293	561.22	568.247	562.648	2.60608	0.55457	0.477539	0.51121	0.576768	0.479819	0.545878	0.0411615	0.325853	0.294902	0.324758	0.345271	0.275729	0.331136	0.0257919	-0.0770313	-0.0433603	0.022198	-0.0747516	-0.00869216	-0.0309508	-0.00109533	0.0194182	-0.0501242	0.005283	0.0830167	0.0433741	0.0294927	0.0900014	0.0101717	-2.75954	-3.11634	0.718702	-2.55091	2.59547
N_568	Normal_stable	42.9768	42.9736	43.0339	43.0219	43.1698	42.8832	0.0945898	542.99	548.411	541.649	539.105	543.721	540.536	3.23852	0.361897	0.361286	0.37278	0.370499	0.398698	0.344042	0.0180417	0.525695	0.472046	0.538961	0.564142	0.518455	0.549977	0.0320511	-0.000611877	0.0108823	0.00860127	0.0368005	-0.0178551	-0.0536486	0.0132666	0.0384472	-0.00723967	0.0242826	0.0536521	0.0171589	0.0393976	0.0375059	0.0301405	-1.5822	0.883814	1.3507	-0.194247	2.20482
N_569	Normal_stable	43.0605	42.9127	42.9253	42.9246	42.9348	43.2819	0.145599	574.554	579.757	571.503	574.853	577.424	573.491	2.92611	0.377863	0.349666	0.352059	0.351926	0.353881	0.420076	0.0277709	0.213306	0.161813	0.2435	0.210345	0.184906	0.223824	0.0289592	-0.0281968	-0.0258035	-0.0259368	-0.0239811	0.0422136	-0.0514929	0.030194	-0.00296058	-0.0283999	0.0105187	0.0587075	0.0397178	0.0261052	0.0371705	0.0435044	-2.07178	2.27795	-3.02794	-2.27204	0.244205
N_570	Normal_stable	44.1619	44.3904	44.1767	44.2301	43.989	44.2726	0.133303	525.862	525.073	528.097	525.651	526.08	523.794	1.40862	0.587924	0.631507	0.590755	0.600944	0.554958	0.609042	0.0254257	0.695207	0.703011	0.673086	0.697292	0.693053	0.715668	0.0139409	0.0435827	0.00283155	0.01302	-0.0329661	0.0211187	0.00780428	-0.0221205	0.00208553	-0.0021537	0.0204618	0.0442759	0.0223009	0.0131859	0.0330364	0.0294055	0.17719	-1.44348	0.15883	-3.07635	0.769601
N_571	Normal_stable	43.2411	43.4421	43.1679	43.3077	43.3214	43.1687	0.104945	561.332	557.629	557.751	558.605	560.598	561.991	1.89673	0.412305	0.450641	0.398343	0.425005	0.427621	0.39849	0.0200167	0.344167	0.380811	0.379602	0.371152	0.351433	0.337641	0.0187716	0.0383362	-0.013962	0.0127002	0.0153156	-0.0138155	0.0366442	0.0354348	0.0269855	0.00726592	-0.00652613	0.0530326	0.0380862	0.0298247	0.0169518	0.0152794	0.762836	1.94614	1.13092	0.442968	-2.70029
N_572	Normal_stable	43.6838	43.9513	43.6579	43.5934	43.629	43.8557	0.142112	536.906	535.996	535.836	536.505	535.553	538.274	0.99009	0.496734	0.547768	0.491802	0.479493	0.48628	0.529524	0.0271058	0.58591	0.594912	0.596491	0.589874	0.599293	0.572366	0.00979876	0.0510337	-0.00493211	-0.0172408	-0.0104536	0.0327902	0.00900273	0.0105809	0.003964	0.0133829	-0.0135432	0.0518217	0.011674	0.0176906	0.0169818	0.035477	0.174611	2.00698	2.9156	2.23391	-0.391686
N_573	Normal_stable	42.8968	42.8545	42.9462	42.9235	42.6822	42.9926	0.108588	522.329	520.166	519.866	523.321	519.186	522.093	1.64092	0.346625	0.338558	0.356047	0.351717	0.305697	0.364895	0.0207117	0.730175	0.751577	0.754543	0.720357	0.761279	0.732506	0.0162399	-0.00806661	0.00942213	0.00509234	-0.0409276	0.0182705	0.0214013	0.0243679	-0.00981835	0.0311032	0.00233062	0.0228711	0.026126	0.0110604	0.051405	0.0184186	1.93125	1.20184	-1.09234	2.49175	0.126876
N_574	Normal_stable	43.3182	43.6806	43.5979	43.7762	43.0693	42.9059	0.351894	540.892	540.509	541.804	540.497	543.764	542.151	1.25993	0.427011	0.496127	0.480362	0.51436	0.379543	0.348361	0.0671188	0.546453	0.550244	0.537427	0.55037	0.518031	0.533995	0.0124693	0.0691166	0.0533518	0.0873492	-0.0474675	-0.0786493	0.00379082	-0.00902575	0.00391732	-0.028422	-0.0124576	0.0692205	0.0541099	0.087437	0.0553261	0.0796298	0.0547918	-0.167588	0.0448167	-2.60208	-2.9845
N_575	Normal_stable	42.8047	42.8437	42.8535	43.0521	43.0159	42.8253	0.106342	519.653	520.994	517.984	519.597	515.382	521.082	2.15109	0.329065	0.336512	0.338373	0.376253	0.369342	0.332996	0.0202832	0.756655	0.743383	0.773173	0.75721	0.798922	0.742508	0.021289	0.00744746	0.0093085	0.0471881	0.0402771	0.00393101	-0.0132724	0.0165177	0.000554531	0.0422668	-0.014147	0.0152191	0.01896	0.0471914	0.0583843	0.014683	-1.05945	1.05761	0.011751	0.809498	-1.29977
N_576	Normal_stable	43.2057	42.9235	43.2658	43.0973	43.0618	43.3686	0.158779	544.949	543.877	549.155	543.411	548.181	543.662	2.49875	0.405542	0.351731	0.417006	0.384878	0.378097	0.436625	0.0302849	0.506309	0.516915	0.46468	0.521529	0.474319	0.519044	0.0247298	-0.0538108	0.0114638	-0.0206639	-0.0274452	0.0310829	0.0106058	-0.041629	0.0152205	-0.0319898	0.012735	0.054846	0.0431786	0.0256643	0.0421496	0.0335905	2.94699	-1.30208	2.50674	-2.27988	0.388852
N_577	Normal_stable	43.4636	43.3928	43.3177	43.4822	43.5102	43.3719	0.073993	538.088	534.153	535.04	536.045	536.85	541.414	2.58939	0.454738	0.441241	0.42692	0.458296	0.463638	0.437242	0.0141131	0.574203	0.613148	0.604376	0.594427	0.586456	0.541286	0.0256268	-0.0134971	-0.0278181	0.0035582	0.00889996	-0.017496	0.0389452	0.0301729	0.0202243	0.0122529	-0.0329167	0.0412177	0.0410396	0.020535	0.0151441	0.0372776	1.90441	2.31561	1.39664	0.942602	-2.05935
N_578	Normal_stable	41.5626	41.6076	41.6876	41.5846	41.4249	41.6902	0.0978204	525.305	529.892	524.08	526.08	525.853	521.975	2.61622	0.0921505	0.100744	0.115986	0.0963426	0.0658912	0.116483	0.0186578	0.70072	0.655321	0.712838	0.693045	0.695294	0.733672	0.0258923	0.00859346	0.0238356	0.00419212	-0.0262593	0.024333	-0.0453992	0.0121176	-0.0076748	-0.00542606	0.0329523	0.0462053	0.0267389	0.00874508	0.026814	0.0409627	-1.38372	0.470333	-1.07086	-2.93783	0.934741
N_579	Normal_stable	45.3457	45.7417	45.2453	45.2312	45.2809	45.5876	0.21039	526.239	525.439	523.463	524.645	525.111	520.399	2.08379	0.813729	0.88925	0.794569	0.791881	0.801371	0.859864	0.040129	0.691473	0.69939	0.71895	0.707252	0.702642	0.749273	0.0206229	0.0755212	-0.019159	-0.0218475	-0.0123574	0.046135	0.00791658	0.0274772	0.0157786	0.0111683	0.0577994	0.075935	0.0334972	0.0269495	0.0166564	0.0739541	0.104445	2.17969	2.51611	2.4067	0.897158
N_580	Normal_stable	42.7909	42.7812	42.9273	42.8308	42.693	42.9364	0.0931816	550.336	553.337	550.358	549.089	548.101	549.207	1.81174	0.326439	0.324575	0.352451	0.334052	0.307756	0.35419	0.0177731	0.452989	0.423287	0.452771	0.465329	0.475109	0.464163	0.0179305	-0.00186413	0.0260122	0.00761276	-0.0186832	0.0277508	-0.0297019	-0.000218501	0.0123398	0.0221196	0.0111742	0.0297604	0.0260132	0.0144991	0.0289541	0.0299161	-1.63348	-0.00839973	1.01802	2.27217	0.382798
N_581	Normal_stable	44.8847	44.7908	44.8375	44.8569	44.7575	45.0813	0.11402	539.427	542.265	538.031	533.117	538.203	532.703	3.71893	0.725791	0.707889	0.716796	0.72049	0.701535	0.763298	0.0217476	0.560954	0.53287	0.574772	0.623405	0.573072	0.627501	0.0368057	-0.0179022	-0.00899476	-0.00530088	-0.0242561	0.037507	-0.0280837	0.0138182	0.0624513	0.0121182	0.066547	0.0333044	0.0164878	0.0626759	0.0271148	0.076389	-2.1383	2.14783	1.65547	2.67827	1.05756
N_582	Normal_stable	43.4233	43.4549	43.3963	43.3376	43.5942	43.5175	0.0911083	546.713	549.892	545.509	545.198	551.723	545.765	2.69975	0.447052	0.45309	0.441907	0.430717	0.479658	0.465015	0.0173776	0.488843	0.457385	0.500766	0.50384	0.439264	0.498232	0.026719	0.00603796	-0.00514477	-0.0163352	0.0326056	0.0179626	-0.0314581	0.0119232	0.0149971	-0.0495792	0.00938925	0.0320323	0.0129858	0.0221755	0.0593399	0.0202685	-1.38117	1.97815	2.39888	-0.989064	0.481651
N_583	Normal_stable	44.1741	43.8543	44.2266	44.3248	44.1597	44.2102	0.159854	550.653	550.305	548.748	552.924	550.183	545.298	2.53714	0.590257	0.52926	0.600272	0.61901	0.587516	0.597148	0.0304899	0.449853	0.453295	0.468703	0.427373	0.454509	0.50285	0.0251096	-0.0609966	0.0100152	0.0287533	-0.00274103	0.00689141	0.00344101	0.0188493	-0.0224803	0.00465593	0.0529963	0.0610936	0.0213448	0.0364982	0.00540286	0.0534425	3.08524	1.0824	-0.663566	2.10288	1.44149
N_584	Normal_stable	44.5191	44.6548	44.8535	44.3516	44.7333	44.5764	0.174658	553.792	555.015	555.899	553.878	553.335	550.377	1.88553	0.656057	0.681954	0.719836	0.62411	0.696922	0.666999	0.0333136	0.418788	0.406685	0.397936	0.417935	0.423315	0.452582	0.0186608	0.0258966	0.0637785	-0.0319472	0.0408648	0.0109417	-0.0121029	-0.0208518	-0.00085319	0.0045267	0.0337938	0.0285852	0.0671006	0.0319586	0.0411148	0.035521	-0.437192	-0.315987	-3.11489	0.110323	1.25767
N_585	Normal_stable	44.5548	44.6027	44.4957	44.581	44.72	44.5919	0.0738528	533.674	534.723	532.581	536.618	533.47	532.475	1.55362	0.662868	0.672011	0.651603	0.667868	0.694383	0.669946	0.0140864	0.617893	0.607513	0.628706	0.588752	0.619913	0.629758	0.015376	0.0091431	-0.011265	0.00499969	0.0315146	0.00707754	-0.0103802	0.0108129	-0.0291411	0.00201959	0.0118649	0.0138327	0.0156147	0.0295669	0.0315792	0.0138155	-0.848678	2.37667	-1.40088	0.0639968	1.03295
N_586	Normal_stable	42.0442	42.2822	42.0468	41.9442	41.9833	42.0302	0.118183	523.273	524.599	523.982	520.022	520.45	519.185	2.30251	0.184002	0.229404	0.184507	0.164935	0.172393	0.181343	0.0225418	0.720827	0.707703	0.71381	0.753006	0.748769	0.761288	0.0227876	0.0454018	0.00050451	-0.0190673	-0.0116095	-0.00265986	-0.0131239	-0.00701662	0.032179	0.0279424	0.0404616	0.0472606	0.00703473	0.0374039	0.0302582	0.0405489	-0.281392	-1.49902	2.10571	1.96458	1.63644
N_587	Normal_stable	45.2569	45.2044	45.2491	45.2128	45.1396	45.4019	0.0878031	558.275	559.227	551.455	555.049	560.065	557.442	3.18406	0.796786	0.786771	0.795303	0.788378	0.774422	0.824438	0.0167472	0.374415	0.364998	0.441916	0.406345	0.356702	0.382664	0.0315122	-0.0100147	-0.00148352	-0.00840802	-0.0223645	0.0276514	-0.00941694	0.0675018	0.0319303	-0.0177128	0.008249	0.0137468	0.0675181	0.0330188	0.0285292	0.0288556	-2.38695	1.59277	1.82828	-2.47175	0.289916
N_588	Normal_stable	44.6628	44.5259	44.8871	44.7806	45.0387	44.4565	0.220642	547.277	547.78	548.154	544.741	543.325	549.265	2.25373	0.683464	0.657361	0.726258	0.705933	0.755172	0.644116	0.0420842	0.483267	0.478282	0.474583	0.50836	0.522372	0.463593	0.0223048	-0.0261032	0.0427937	0.0224686	0.0717084	-0.0393484	-0.00498526	-0.00868434	0.0250925	0.039105	-0.0196743	0.026575	0.043666	0.0336819	0.081678	0.0439929	-2.95288	-0.200216	0.840513	0.499254	-2.67794
N_589	Normal_stable	42.7672	42.9764	42.7374	42.8341	42.4877	42.9117	0.170923	548.753	542.907	553.13	546.517	547.244	550.225	3.47691	0.321903	0.361816	0.316235	0.334667	0.268601	0.349481	0.0326012	0.46866	0.52651	0.425334	0.490791	0.48359	0.454089	0.0344105	0.0399125	-0.00566791	0.0127636	-0.0533021	0.0275777	0.0578503	-0.0433254	0.0221318	0.0149305	-0.0145704	0.0702827	0.0436946	0.0255485	0.0553537	0.0311902	0.966863	-1.70088	1.04768	2.86848	-0.486062
N_590	Normal_stable	44.0398	44.1531	44.1635	43.9225	44.0029	44.3579	0.153415	529.196	532.54	531.613	529.377	534.017	527.464	2.43747	0.56464	0.586256	0.588234	0.542272	0.557597	0.625322	0.0292617	0.662213	0.62912	0.638285	0.660421	0.614495	0.679349	0.0241233	0.0216155	0.0235941	-0.0223681	-0.00704268	0.0606816	-0.0330939	-0.0239289	-0.00179266	-0.047718	0.0171359	0.0395277	0.0336047	0.0224399	0.0482349	0.0630547	-0.992204	-0.792443	-3.06162	-1.71733	0.275225
N_591	Normal_stable	42.0153	41.968	41.8451	42.0127	41.9296	41.976	0.0636642	538.105	532.155	542.574	535.758	540.058	541.006	3.81932	0.178497	0.169476	0.146028	0.178008	0.162146	0.171011	0.012143	0.574035	0.632923	0.52981	0.597268	0.55471	0.545326	0.0377992	-0.00902107	-0.0324686	-0.000489097	-0.0163505	-0.00748581	0.0588873	-0.0442255	0.0232326	-0.019325	-0.0287091	0.0595742	0.0548644	0.0232378	0.0253139	0.029669	1.72281	-2.20408	1.59185	-2.27301	-1.82586
N_592	Normal_stable	42.7716	42.8658	42.6126	42.5894	42.47	42.7464	0.144289	548.124	544.101	544.622	548.94	548.65	547.188	2.08904	0.322745	0.34072	0.292415	0.287991	0.265222	0.317951	0.027521	0.474881	0.514697	0.509541	0.46681	0.469673	0.484145	0.0206749	0.0179756	-0.0303294	-0.0347538	-0.0575223	-0.00479375	0.0398158	0.0346598	-0.00807141	-0.00520827	0.00926353	0.0436855	0.0460562	0.0356788	0.0577576	0.0104304	1.14672	2.28966	-2.91339	-3.0513	2.04833
N_593	Normal_stable	43.3144	43.2116	43.0015	43.3594	43.3104	43.2307	0.128446	570.989	572.866	572.829	574.306	569.727	571.431	1.62863	0.426292	0.406676	0.366611	0.434873	0.42552	0.410327	0.0244992	0.248593	0.230012	0.230385	0.215766	0.261081	0.244213	0.0161183	-0.0196153	-0.0596811	0.00858122	-0.000772122	-0.0159648	-0.0185804	-0.0182077	-0.0328269	0.0124884	-0.00437983	0.0270183	0.0623967	0.0339299	0.0125122	0.0165547	-2.38328	-2.84548	-1.31511	1.63254	-2.87384
N_594	Normal_stable	44.587	44.494	44.5095	44.4635	44.4859	44.545	0.0448291	566.48	563.328	563.874	564.283	569.468	569.154	2.71135	0.669006	0.651284	0.65423	0.645452	0.649726	0.661008	0.00855051	0.29322	0.324415	0.319009	0.314956	0.263643	0.266753	0.0268338	-0.0177226	-0.0147764	-0.023554	-0.0192797	-0.00799861	0.0311952	0.0257897	0.0217367	-0.0295761	-0.0264669	0.035878	0.029723	0.0320511	0.0353051	0.0276491	2.08745	2.09109	2.3963	-2.14848	-1.86428
N_595	Normal_stable	45.0623	45.029	45.1786	45.1821	45.2351	45.4415	0.146743	529.644	524.04	528.358	535.324	528.706	531.791	3.76328	0.759673	0.75332	0.781847	0.782511	0.79263	0.831992	0.0279891	0.657776	0.713235	0.670508	0.601559	0.667057	0.636527	0.0372446	-0.00635289	0.022174	0.0228381	0.0329571	0.072319	0.0554591	0.0127325	-0.0562166	0.00928171	-0.0212486	0.0558218	0.0255695	0.0606785	0.0342392	0.075376	1.68485	0.521241	-1.18491	0.27452	-0.285775
N_596	Normal_stable	44.9715	44.7961	44.9452	45.2883	44.9108	45.0508	0.166617	575.772	576.363	574.914	575.013	577.179	577.765	1.15559	0.742349	0.708891	0.737341	0.802773	0.730781	0.75748	0.0317798	0.201259	0.195408	0.209749	0.208767	0.187326	0.181526	0.0114367	-0.0334586	-0.00500825	0.0604233	-0.0115683	0.015131	-0.00585041	0.00849033	0.00750808	-0.0139325	-0.0197323	0.0339662	0.0098574	0.060888	0.0181091	0.0248658	-2.96849	2.10374	0.123624	-2.26375	-0.916622
N_597	Normal_stable	44.0133	43.9602	43.916	44.057	43.7851	44.0721	0.106815	539.153	536.991	536.733	539.598	540.894	536.176	1.88717	0.559583	0.549455	0.541035	0.567925	0.516053	0.570812	0.0203734	0.563668	0.58506	0.587619	0.559266	0.546437	0.593125	0.0186771	-0.010128	-0.0185484	0.00834183	-0.0435299	0.0112285	0.0213916	0.0239509	-0.00440243	-0.0172313	0.029457	0.0236681	0.0302934	0.00943226	0.0468164	0.0315245	2.01299	2.22975	-0.485603	-2.76467	1.20662
N_598	Normal_stable	44.0927	44.0193	44.0366	43.8151	44.0779	44.1991	0.126907	543.045	544.525	543.337	541.602	545.532	544.814	1.42631	0.57473	0.560732	0.564031	0.521789	0.571913	0.595022	0.0242057	0.525149	0.510502	0.522254	0.539433	0.500531	0.507637	0.0141159	-0.0139979	-0.0106995	-0.0529408	-0.00281692	0.0202921	-0.0146473	-0.00289559	0.0142832	-0.0246185	-0.017512	0.0202604	0.0110844	0.0548337	0.0247791	0.0268037	-2.33353	-2.8773	2.87807	-1.68472	-0.71199
N_599	Normal_stable	42.591	42.8099	42.7585	42.6928	42.5661	42.4851	0.124009	554.261	554.71	552.442	555.057	554.752	556.245	1.24258	0.288306	0.330054	0.320262	0.30773	0.283554	0.268106	0.023653	0.414142	0.409701	0.432151	0.406268	0.409283	0.394511	0.0122976	0.0417477	0.0319562	0.019424	-0.00475206	-0.0201998	-0.00444149	0.0180086	-0.00787404	-0.00485885	-0.0196315	0.0419833	0.0366811	0.0209593	0.00679636	0.0281679	-0.10599	0.51318	-0.385133	-2.34508	-2.37046
N_600	Normal_stable	43.7744	43.9377	43.7662	43.9473	44.0594	43.7665	0.124025	563.057	565.714	567.379	566.146	562.648	564.715	1.83596	0.51402	0.545171	0.512452	0.547004	0.568381	0.512508	0.0236559	0.327096	0.3008	0.284316	0.296517	0.331138	0.31068	0.0181702	0.0311505	-0.0015679	0.0329839	0.0543605	-0.00151262	-0.0262966	-0.0427803	-0.0305797	0.0040418	-0.0164166	0.040766	0.042809	0.0449783	0.0545105	0.0164862	-0.701104	-1.60743	-0.747593	0.0742152	-1.66268
N_601	Normal_stable	44.4916	44.2383	44.5163	44.3281	44.3452	44.7276	0.175154	520.407	524.23	524.686	513.352	523.271	519.709	4.23479	0.650814	0.602507	0.65553	0.61963	0.622889	0.695835	0.033408	0.749193	0.711358	0.706846	0.819017	0.720849	0.756098	0.041911	-0.0483066	0.00471646	-0.0311843	-0.0279249	0.0450212	-0.037835	-0.0423467	0.0698239	-0.0283445	0.00690466	0.0613597	0.0426086	0.0764712	0.0397895	0.0455476	-2.47716	-1.45988	1.99083	-2.34874	0.152179
N_602	Normal_stable	43.9193	44.0657	44.0753	43.8339	44.0109	44.1796	0.122699	532.582	527.475	526.06	527.621	526.579	537.33	4.44364	0.541652	0.569588	0.571405	0.525368	0.559137	0.591307	0.023403	0.628703	0.67924	0.693246	0.677798	0.688105	0.581709	0.043978	0.0279366	0.0297528	-0.0162841	0.0174854	0.0496547	0.0505378	0.0645439	0.0490951	0.0594028	-0.0469937	0.0577453	0.0710713	0.0517252	0.0619228	0.0683667	1.06582	1.13886	1.89106	1.28453	-0.757872
N_603	Normal_stable	42.8668	42.7922	42.8362	42.6917	42.5669	42.9006	0.125288	522.159	523.718	525.871	521.352	520.733	529.679	3.37225	0.340917	0.326687	0.335081	0.307518	0.283708	0.347351	0.0238968	0.731852	0.716423	0.695121	0.739836	0.745966	0.65743	0.0333747	-0.0142301	-0.00583577	-0.0333982	-0.0572088	0.00643429	-0.015429	-0.0367315	0.00798394	0.014114	-0.074422	0.0209893	0.0371922	0.0343392	0.0589242	0.0746997	-2.31579	-1.72836	2.90694	2.89971	-1.48455
N_604	Normal_stable	43.5927	43.5832	43.8438	43.6796	43.7925	43.6806	0.104913	571.174	568.505	568.272	567.195	566.722	569.116	1.57778	0.479369	0.47756	0.527252	0.495938	0.517473	0.496123	0.0200107	0.246757	0.273171	0.275481	0.286139	0.290819	0.267127	0.0156151	-0.00180907	0.0478829	0.0165689	0.0381045	0.0167542	0.0264142	0.0287238	0.039382	0.0440621	0.0203702	0.0264761	0.0558376	0.0427256	0.0582531	0.0263751	1.63918	0.540328	1.17255	0.857778	0.882492
N_605	Normal_stable	44.0649	44.325	44.2663	44.2604	44.2722	44.0001	0.13196	557.15	559.096	557.796	565.339	553.544	556.67	3.92481	0.569423	0.619038	0.607852	0.606719	0.608968	0.557079	0.0251695	0.385552	0.366299	0.379157	0.304513	0.421243	0.390306	0.0388432	0.0496151	0.038429	0.0372962	0.0395448	-0.0123443	-0.0192532	-0.00639567	-0.0810394	0.0356903	0.00475332	0.0532198	0.0389576	0.0892098	0.053269	0.0132278	-0.370163	-0.164917	-1.13947	0.734209	2.77403
N_606	Normal_stable	45.2716	44.9939	45.1155	45.3605	45.0511	45.2641	0.143786	552.963	554.048	550.706	557.966	555.94	553.512	2.50771	0.799585	0.746616	0.769812	0.816542	0.757533	0.798169	0.0274251	0.426988	0.41625	0.449324	0.377475	0.397527	0.421557	0.0248184	-0.0529691	-0.0297734	0.016957	-0.042052	-0.00141653	-0.0107379	0.0223362	-0.0495137	-0.0294609	-0.00543097	0.0540465	0.0372205	0.0523368	0.0513451	0.00561266	-2.94158	2.49796	-1.24084	-2.53048	-1.82594
N_607	Normal_stable	43.6795	43.4758	43.7682	43.6211	43.5566	43.6309	0.100406	546.378	543.55	543.742	550.994	543.416	542.68	3.14023	0.495916	0.457061	0.512831	0.484785	0.472481	0.486647	0.0191509	0.49216	0.520146	0.518254	0.446479	0.521475	0.528759	0.0310783	-0.0388547	0.0169157	-0.0111304	-0.0234345	-0.00926862	0.0279858	0.0260935	-0.0456813	0.0293146	0.0365989	0.0478842	0.0310968	0.0470177	0.0375303	0.0377543	2.51739	0.995638	-1.80979	2.24518	1.81883
N_608	Normal_stable	43.1365	43.2186	43.1271	43.082	43.1615	43.1906	0.0485291	510.012	509.085	509.412	511.862	510.863	510.853	1.03895	0.392358	0.408016	0.390551	0.381956	0.397125	0.402663	0.00925623	0.85207	0.861246	0.85801	0.83376	0.843647	0.843751	0.0102823	0.0156585	-0.00180612	-0.0104019	0.00476777	0.0103049	0.00917603	0.00593985	-0.0183096	-0.00842301	-0.0083184	0.0181491	0.00620837	0.0210581	0.00967878	0.0132434	0.530068	1.86598	-2.08744	-1.05572	-0.679131
N_609	Normal_stable	42.3375	42.3246	42.3286	42.0573	42.3284	42.4375	0.127612	567.108	564.914	565.591	568.064	563.568	574.109	3.72801	0.239959	0.237489	0.238265	0.186506	0.238212	0.259028	0.0243402	0.287003	0.308715	0.302013	0.277537	0.322035	0.217714	0.0368956	-0.00246985	-0.00169375	-0.0534526	-0.00174649	0.0190691	0.0217118	0.0150095	-0.00946599	0.0350322	-0.0692895	0.0218518	0.0151048	0.0542843	0.0350757	0.0718657	1.68407	1.68317	-2.96632	1.62061	-1.30224
N_610	Normal_stable	45.7336	45.6737	45.6641	45.756	45.7782	45.7965	0.0545443	553.754	552.668	554.363	553.851	555.72	556.634	1.44186	0.887713	0.876277	0.874454	0.89198	0.896224	0.899711	0.0104035	0.419162	0.429915	0.413133	0.418199	0.399703	0.390664	0.0142699	-0.0114365	-0.0132597	0.00426647	0.00851017	0.0119972	0.010753	-0.00602983	-0.000962875	-0.019459	-0.0284981	0.0156978	0.0145663	0.00437378	0.0212386	0.0309205	2.38699	-2.7148	-0.221966	-1.15852	-1.17233
N_611	Normal_stable	45.6492	45.6198	45.676	45.698	45.7422	45.5745	0.0591344	520.678	518.649	517.127	522.731	515.02	516.153	2.90193	0.871607	0.866013	0.876716	0.880923	0.889345	0.857373	0.011279	0.746513	0.766593	0.781653	0.726189	0.802508	0.791297	0.02872	-0.00559381	0.00510898	0.00931646	0.0177382	-0.0142342	0.0200804	0.03514	-0.0203237	0.0559951	0.0447843	0.020845	0.0355094	0.0223573	0.0587375	0.046992	1.84248	1.42642	-1.14098	1.26402	1.87854
N_612	Normal_stable	43.5974	43.3837	43.2533	43.6742	43.4314	43.5975	0.159877	550.098	548.76	553.868	550.948	547.735	550.589	2.10799	0.480267	0.439501	0.414629	0.494913	0.44859	0.480284	0.0304943	0.455347	0.468592	0.418036	0.446937	0.478731	0.450488	0.0208625	-0.040766	-0.0656383	0.0146463	-0.0316775	1.64959e-05	0.013245	-0.0373107	-0.00840999	0.0233836	-0.00485966	0.0428637	0.0755015	0.0168891	0.0393733	0.00485969	2.82745	-2.62471	-0.521237	2.5057	-1.5674
N_613	Normal_stable	43.9144	44.0387	43.763	43.8623	43.655	43.7984	0.132208	527.65	524.965	527.253	527.193	527.057	526.557	0.956249	0.540724	0.564433	0.511853	0.530782	0.491239	0.518605	0.0252167	0.677511	0.704083	0.681436	0.682034	0.683379	0.688327	0.00946385	0.0237083	-0.0288713	-0.0099428	-0.0494851	-0.0221191	0.0265727	0.00392565	0.00452318	0.00586791	0.0108165	0.0356116	0.0291369	0.0109233	0.0498318	0.0246221	0.842304	3.00645	2.71465	3.02356	2.68677
N_614	Normal_stable	42.6024	42.329	42.5378	42.4792	42.5456	42.5299	0.0942931	537.516	534.502	535.758	535.14	539.605	535.459	1.89612	0.290474	0.238339	0.278166	0.266977	0.279653	0.276655	0.017985	0.579864	0.609699	0.597263	0.60338	0.559194	0.600228	0.0187656	-0.0521343	-0.0123074	-0.0234966	-0.0108206	-0.0138183	0.0298351	0.0173994	0.023516	-0.0206699	0.0203644	0.0600676	0.0213122	0.033243	0.0233309	0.02461	2.62181	2.18644	2.35578	-2.05306	2.16698
N_615	Normal_stable	42.8932	42.7188	42.8948	42.928	42.8058	43.1063	0.130095	512.815	512.332	514.782	512.445	514.184	513.175	0.989716	0.345946	0.312683	0.346248	0.352575	0.329281	0.386583	0.0248137	0.824331	0.829114	0.804861	0.827995	0.810782	0.820768	0.00979507	-0.0332627	0.000302267	0.00662882	-0.0166649	0.0406371	0.00478247	-0.0194701	0.00366381	-0.0135493	-0.00356392	0.0336048	0.0194725	0.00757395	0.0214779	0.040793	2.99879	-1.55527	0.504921	-2.45895	-0.0874773
N_616	Normal_stable	44.7916	44.7866	44.742	44.55	45.0378	44.5827	0.175492	506.088	505.631	508.475	505.683	505.357	500.745	2.51805	0.708044	0.707086	0.698578	0.661953	0.755006	0.668186	0.0334727	0.890905	0.895432	0.867283	0.894916	0.898143	0.943785	0.0249207	-0.000957881	-0.00946604	-0.0460914	0.0469617	-0.0398583	0.00452715	-0.0236217	0.00401075	0.0072383	0.0528798	0.00462738	0.0254478	0.0462655	0.0475162	0.066219	1.77931	-1.95194	3.05479	0.152929	2.21669
N_617	Normal_stable	44.2291	44.2805	44.2924	44.4795	44.1104	44.4539	0.13927	521.185	521.816	522.13	518.876	518.757	518.2	1.73965	0.600752	0.610549	0.612828	0.648501	0.578101	0.643634	0.0265637	0.741489	0.735248	0.732142	0.764345	0.765519	0.771035	0.017217	0.00979693	0.0120766	0.0477498	-0.0226504	0.0428824	-0.00624161	-0.00934714	0.0228559	0.02403	0.0295456	0.0116163	0.0152713	0.0529381	0.0330225	0.0520753	-0.567252	-0.658677	0.44643	2.32665	0.603298
N_618	Normal_stable	43.7122	43.5962	43.8117	43.9057	43.7729	44.0975	0.172183	530.912	529.852	527.1	532.397	532.942	529.952	2.09804	0.502157	0.480033	0.521144	0.539067	0.513726	0.575641	0.0328415	0.645225	0.655715	0.682955	0.63053	0.625136	0.654728	0.020764	-0.0221247	0.0189866	0.0369093	0.0115685	0.0734837	0.0104902	0.0377305	-0.0146947	-0.0200886	0.00950276	0.0244856	0.0422384	0.039727	0.0231815	0.0740956	2.69885	1.10458	-0.378894	-1.0483	0.128604
N_619	Normal_stable	45.7098	45.7582	45.6201	45.6615	46.0962	45.5936	0.184449	550.863	555.184	548.527	549.979	549.933	549.278	2.3647	0.88317	0.892395	0.866068	0.873966	0.956878	0.861006	0.0351809	0.44778	0.405006	0.470894	0.456524	0.456982	0.463466	0.0234031	0.00922494	-0.017102	-0.00920427	0.0737084	-0.0221636	-0.0427735	0.0231143	0.00874428	0.00920256	0.0156865	0.043757	0.0287532	0.0126957	0.0742806	0.0271531	-1.35838	2.20779	2.38182	0.124208	2.52568
N_620	Normal_stable	43.8318	43.7214	43.9903	43.7649	43.7953	43.8728	0.0946015	574.378	568.399	579.156	577.989	571.608	574.233	3.98174	0.524971	0.503915	0.555195	0.512216	0.518008	0.532789	0.0180439	0.21505	0.274222	0.167765	0.179309	0.24247	0.216483	0.0394066	-0.0210558	0.0302241	-0.0127552	-0.00696331	0.00781821	0.0591723	-0.0472851	-0.0357414	0.0274195	0.00143321	0.0628069	0.0561194	0.0379492	0.0282898	0.00794849	1.91266	-1.00206	-1.91358	1.81949	0.181304
N_621	Normal_stable	42.693	42.5406	42.7425	42.6488	42.3682	42.4166	0.152434	529.68	529.712	523.319	526.279	533.723	531.357	3.70161	0.307752	0.278688	0.317194	0.299334	0.24581	0.255037	0.0290747	0.657416	0.657103	0.720372	0.691074	0.617403	0.640819	0.0366343	-0.0290639	0.00944202	-0.00841781	-0.0619417	-0.0527154	-0.000313132	0.0629556	0.0336583	-0.0400131	-0.0165975	0.0290656	0.0636597	0.034695	0.0737416	0.0552666	-3.13082	1.42193	1.81587	-2.56805	-2.83657
N_622	Normal_stable	44.0055	44.0771	43.7996	44.242	44.2171	43.672	0.227769	525.757	526.121	524.085	528.113	522.366	523.7	2.04871	0.558091	0.571757	0.518837	0.603214	0.598466	0.494489	0.0434437	0.69624	0.692647	0.712795	0.672928	0.72981	0.716607	0.0202758	0.0136662	-0.0392539	0.0451232	0.0403749	-0.0636018	-0.00359313	0.0165549	-0.0233123	0.0335696	0.0203666	0.0141307	0.042602	0.0507894	0.0525076	0.0667831	-0.257102	2.74249	-0.476868	0.693624	2.83169
N_623	Normal_stable	43.3662	43.8167	43.3277	43.4588	43.4745	43.327	0.185164	542.059	542.763	542.629	541.533	545.53	544.418	1.51642	0.436167	0.522097	0.428828	0.453829	0.456828	0.428688	0.0353175	0.534909	0.527939	0.529263	0.540112	0.500555	0.511562	0.0150078	0.0859303	-0.00733913	0.0176623	0.0206608	-0.00747879	-0.00697044	-0.00564585	0.00520327	-0.0343536	-0.0233474	0.0862125	0.0092595	0.0184128	0.0400879	0.0245159	-0.0809402	-2.48587	0.286493	-1.02934	-1.8808
N_624	Normal_stable	44.6881	44.9248	44.8221	44.8012	44.6977	44.7748	0.0875023	584.169	584.77	582.076	583.256	581.265	580.209	1.75327	0.68829	0.733436	0.713847	0.709872	0.690135	0.704836	0.0166898	0.118147	0.112203	0.138863	0.127189	0.146892	0.157338	0.0173518	0.045146	0.0255578	0.0215829	0.00184541	0.0165467	-0.00594428	0.020716	0.00904228	0.0287453	0.0391904	0.0455356	0.0328991	0.0234005	0.0288045	0.0425403	-0.130915	0.681143	0.39674	1.50669	1.17129
N_625	Normal_stable	45.183	45.5713	45.4792	45.3927	45.135	45.251	0.173293	539.056	534.949	536.972	535.243	537.415	541.303	2.39893	0.782687	0.856763	0.839189	0.822689	0.773536	0.795659	0.0330532	0.564624	0.605276	0.585253	0.602367	0.580866	0.542389	0.0237419	0.0740755	0.0565015	0.0400014	-0.00915129	0.0129714	0.0406518	0.0206288	0.0377431	0.0162424	-0.0222348	0.0844971	0.0601495	0.0549968	0.018643	0.0257419	0.501912	0.350064	0.756358	2.08388	-1.04268
N_626	Normal_stable	44.2513	44.3025	43.9809	44.3174	44.2234	44.2207	0.121937	516.397	512.974	518.073	514.322	516.335	518.444	2.1198	0.604988	0.614757	0.553417	0.617588	0.599669	0.599139	0.0232578	0.788883	0.82276	0.772289	0.809412	0.789495	0.768616	0.0209793	0.0097687	-0.051571	0.0125999	-0.0053185	-0.00584859	0.0338776	-0.0165938	0.0205299	0.000611983	-0.0202665	0.0352579	0.0541749	0.024088	0.00535359	0.0210935	1.29006	-2.83029	1.02034	3.02703	-1.85175
N_627	Normal_stable	43.745	43.945	43.7245	43.6627	43.571	43.7957	0.126435	586.807	588.23	582.327	588.498	589.127	587.288	2.45866	0.508405	0.546561	0.504499	0.492714	0.475224	0.51808	0.0241157	0.092046	0.077955	0.136379	0.0753095	0.0690803	0.0872817	0.024333	0.0381557	-0.0039065	-0.0156912	-0.0331813	0.0096741	-0.014091	0.0443329	-0.0167365	-0.0229658	-0.0047643	0.0406745	0.0445047	0.0229418	0.0403537	0.0107836	-0.353767	1.65869	-2.32397	-2.53617	-0.457614
N_628	Normal_stable	43.4741	43.2507	43.5286	43.5651	43.2048	43.4652	0.150092	537.458	537.131	536.992	538.201	537.391	541.227	1.60425	0.456751	0.414128	0.467129	0.474109	0.40538	0.455045	0.0286279	0.580444	0.58368	0.585059	0.573089	0.58111	0.543137	0.015877	-0.042623	0.0103787	0.0173586	-0.0513703	-0.00170514	0.00323664	0.00461537	-0.00735422	0.000666332	-0.037307	0.0427457	0.0113586	0.0188522	0.0513746	0.037346	3.0658	0.418436	-0.400739	3.12862	-1.61647
N_629	Normal_stable	44.5079	44.4732	44.4157	44.2507	44.4281	44.6461	0.129339	527.9	528.18	526.63	524.508	525.51	527.622	1.46302	0.653934	0.647309	0.636346	0.604868	0.638703	0.680283	0.0246695	0.675039	0.672261	0.687604	0.708607	0.698688	0.677792	0.0144793	-0.00662507	-0.0175877	-0.0490655	-0.0152304	0.0263493	-0.00277835	0.0125645	0.0335677	0.0236491	0.00275283	0.00718406	0.0216147	0.0594492	0.0281291	0.0264927	-2.7445	2.52127	2.54159	2.14296	0.104097
N_630	Normal_stable	43.2949	43.5121	43.3787	43.2196	43.4337	43.4082	0.103859	578.827	580.515	578.638	577.906	578.567	582.821	1.8254	0.422568	0.463996	0.438545	0.408198	0.449041	0.444181	0.0198096	0.171018	0.154309	0.172893	0.180139	0.173598	0.131487	0.0180657	0.0414276	0.015977	-0.0143697	0.0264727	0.0216129	-0.0167086	0.00187522	0.00912125	0.00258007	-0.0395302	0.0446702	0.0160866	0.0170202	0.0265981	0.0450528	-0.383366	0.116836	2.57601	0.0971549	-1.07046
N_631	Normal_stable	44.1294	44.0432	44.3432	44.0707	43.9792	44.2275	0.133203	525.162	526.265	519.068	528.607	524.486	528.337	3.48159	0.581742	0.5653	0.622512	0.570535	0.553081	0.600438	0.0254067	0.70213	0.691218	0.762446	0.668042	0.708829	0.670712	0.0344567	-0.0164422	0.0407701	-0.0112073	-0.028661	0.0186961	-0.0109116	0.0603165	-0.0340873	0.00669927	-0.0314181	0.0197334	0.072803	0.0358824	0.0294336	0.0365601	-2.55569	0.976403	-1.88844	2.91197	-1.03401
N_632	Normal_stable	42.1947	42.0554	42.258	42.2981	42.3261	42.2203	0.0962841	572.275	571.818	572.02	575.914	571.756	573.328	1.60583	0.212719	0.186149	0.224784	0.232437	0.237783	0.217606	0.0183648	0.235861	0.240387	0.238383	0.199853	0.240995	0.225447	0.0158926	-0.0265697	0.0120659	0.0197183	0.025064	0.00488749	0.00452684	0.00252256	-0.0360081	0.00513468	-0.0104138	0.0269526	0.0123267	0.0410535	0.0255846	0.0115037	2.97284	0.206097	-1.06979	0.202067	-1.13199
N_633	Normal_stable	45.3109	45.2081	45.1537	45.0349	45.0208	45.4886	0.177267	547.496	550.035	546.6	547.454	542.599	547.219	2.41581	0.807091	0.787476	0.77711	0.754441	0.75175	0.840975	0.0338111	0.481101	0.455965	0.489965	0.481514	0.52956	0.483838	0.0239089	-0.0196151	-0.029981	-0.05265	-0.0553407	0.0338839	-0.0251353	0.00886431	0.000413002	0.0484591	0.00273741	0.0318832	0.031264	0.0526516	0.0735587	0.0339943	-2.23346	2.85412	3.13375	2.42239	0.0806129
N_634	Normal_stable	44.1796	44.1349	44.1139	44.1548	44.3133	43.896	0.135447	515.719	518.223	513.681	518.388	520.65	514.254	2.71098	0.591315	0.582785	0.578775	0.586585	0.616817	0.537206	0.0258346	0.795586	0.770812	0.815762	0.769173	0.746789	0.810091	0.0268301	-0.00852979	-0.0125404	-0.00473024	0.0255018	-0.0541088	-0.0247739	0.0201767	-0.0264123	-0.048797	0.014505	0.0262012	0.0237563	0.0268325	0.055059	0.0560193	-1.90239	2.1269	-1.74801	-1.08923	2.87968
N_635	Normal_stable	42.5664	42.6299	42.8597	42.3874	42.5968	42.6098	0.151232	559.607	558.734	563.223	557.116	558.565	560.743	2.11671	0.283611	0.295719	0.339552	0.249467	0.289408	0.291889	0.0288454	0.361236	0.369874	0.325446	0.385891	0.37155	0.349993	0.0209487	0.0121077	0.0559413	-0.034144	0.00579693	0.00827802	0.00863843	-0.0357898	0.0246553	0.0103143	-0.0112426	0.0148735	0.0664104	0.0421153	0.0118317	0.0139614	0.619705	-0.569153	2.51619	1.05877	-0.936115
N_636	Normal_stable	45.3818	45.4876	45.385	45.179	45.3459	45.3983	0.101748	557.528	556.936	558.404	557.701	557.291	552.758	2.02524	0.820609	0.840797	0.821215	0.781928	0.813761	0.82375	0.019407	0.381809	0.387671	0.373144	0.380102	0.384161	0.429023	0.0200434	0.0201883	0.000606066	-0.0386805	-0.006848	0.00314074	0.00586276	-0.00866523	-0.00170702	0.00235217	0.0472138	0.0210224	0.00868639	0.0387182	0.00724071	0.0473181	0.28263	-1.50097	-3.09749	2.81074	1.50437
N_637	Normal_stable	42.9612	43.1142	43.1305	42.7233	42.9815	42.893	0.150648	526.884	524.101	528.425	527.124	530.924	530.635	2.56456	0.358908	0.38809	0.391199	0.313542	0.362783	0.34591	0.028734	0.68509	0.71263	0.669836	0.682716	0.645104	0.647971	0.0253811	0.0291824	0.032291	-0.0453662	0.0038748	-0.0129974	0.0275402	-0.0152534	-0.00237381	-0.0399858	-0.037119	0.0401257	0.0357124	0.0454282	0.0401731	0.0393288	0.756455	-0.441302	-3.08931	-1.47419	-1.90761
N_638	Normal_stable	43.0409	42.9106	42.8553	43.1688	43.12	42.7005	0.176784	559.401	558.208	558.975	561.827	556.688	556.865	1.89687	0.374121	0.349259	0.338724	0.398515	0.38921	0.309197	0.0337191	0.363275	0.375084	0.367494	0.33927	0.390124	0.388375	0.018773	-0.0248619	-0.0353967	0.0243942	0.0150888	-0.0649244	0.0118097	0.00421936	-0.0240048	0.0268497	0.0251	0.0275242	0.0356473	0.0342244	0.030799	0.0696074	2.69813	3.02295	-0.777353	1.05881	2.77269
N_639	Normal_stable	44.2239	44.0414	44.2257	44.1215	44.0374	44.1152	0.0832447	547.581	546.859	550.738	550.353	549.562	546.898	1.76121	0.599758	0.564949	0.600095	0.580224	0.564185	0.579016	0.0158777	0.480258	0.487405	0.449017	0.452823	0.46065	0.487016	0.0174304	-0.0348082	0.000336911	-0.0195334	-0.0355723	-0.0207411	0.00714712	-0.0312407	-0.0274343	-0.0196074	0.00675826	0.0355344	0.0312425	0.0336778	0.0406182	0.0218144	2.93908	-1.56001	-2.18954	-2.63783	2.8266
N_640	Normal_stable	43.3062	43.363	43.2207	43.394	43.1575	43.3369	0.0902645	540.795	542.124	541.772	538.611	542.537	543.679	1.73719	0.42472	0.435552	0.408407	0.44147	0.396353	0.430584	0.0172167	0.547412	0.534259	0.537745	0.569034	0.530174	0.51887	0.0171927	0.0108319	-0.0163132	0.0167502	-0.0283673	0.00586363	-0.0131528	-0.00966702	0.0216224	-0.0172382	-0.0285417	0.0170389	0.0189623	0.0273514	0.0331942	0.0291378	-0.881864	-2.60664	0.911694	-2.59555	-1.36817
N_641	Normal_stable	41.9727	41.8411	41.899	42.1221	41.8895	41.8726	0.102453	570.79	569.656	571.294	570.08	573.859	569.204	1.67169	0.170366	0.145272	0.156312	0.198869	0.154497	0.151272	0.0195414	0.25056	0.261785	0.245577	0.257586	0.22019	0.266258	0.0165445	-0.0250941	-0.0140541	0.0285024	-0.0158697	-0.019094	0.0112243	-0.00498349	0.00702585	-0.03037	0.0156974	0.02749	0.0149115	0.0293556	0.0342663	0.0247182	2.72099	-2.80083	0.241682	-2.05232	2.45351
N_642	Normal_stable	44.1933	44.1468	43.9892	44.4268	44.3974	43.742	0.257663	565.431	564.053	572.425	569.555	569.314	566.389	3.11081	0.593913	0.585045	0.554999	0.638451	0.632843	0.507847	0.0491455	0.303593	0.317237	0.234378	0.262784	0.265166	0.29412	0.0307872	-0.00886832	-0.0389139	0.0445381	0.0389293	-0.086066	0.0136439	-0.0692157	-0.0408094	-0.0384277	-0.00947344	0.0162728	0.0794047	0.0604074	0.0547008	0.0865858	2.14716	-2.08297	-0.741738	-0.778913	-3.03196
N_643	Normal_stable	44.2687	44.5762	44.5864	44.2995	44.2926	44.331	0.147698	576.794	577.727	576.334	571.67	575.878	575.034	2.11327	0.608303	0.666945	0.6689	0.614177	0.61286	0.620179	0.0281712	0.191138	0.181901	0.195694	0.241851	0.200202	0.208559	0.0209147	0.0586426	0.0605976	0.0058738	0.00455667	0.0118759	-0.00923618	0.00455611	0.0507139	0.00906407	0.0174218	0.0593655	0.0607686	0.0510529	0.010145	0.0210845	-0.156216	0.0750451	1.45549	1.10498	0.972481
N_644	Normal_stable	43.5831	43.5669	43.7044	43.8083	43.4478	43.4954	0.13402	541.303	541.47	539.944	540.128	536.578	542.27	2.01332	0.477528	0.474436	0.500679	0.520491	0.451718	0.460806	0.0255624	0.542392	0.540736	0.555843	0.554018	0.589154	0.532814	0.0199255	-0.0030924	0.0231507	0.042963	-0.0258107	-0.0167218	-0.00165628	0.0134503	0.0116261	0.0467622	-0.00957826	0.00350802	0.0267743	0.0445082	0.0534125	0.0192708	-2.64988	0.526325	0.264278	2.07514	-2.62141
N_645	Normal_stable	42.5213	42.6272	42.3144	42.4074	42.6111	42.5047	0.119993	544.864	543.481	547.498	547.52	541.588	538.85	3.40519	0.275019	0.295201	0.235539	0.253293	0.292142	0.271835	0.022887	0.507145	0.520838	0.481078	0.480856	0.539572	0.566661	0.0337006	0.0201812	-0.0394803	-0.0217265	0.0171227	-0.003184	0.0136935	-0.0260663	-0.0262884	0.0324279	0.0595166	0.0243884	0.0473091	0.0341046	0.0366709	0.0596017	0.59617	-2.55806	-2.26147	1.08498	1.62424
N_646	Normal_stable	43.3038	43.0539	43.1948	43.2508	43.4096	43.127	0.127087	563.449	561.38	568.707	559.655	564.739	565.989	3.24663	0.424257	0.376588	0.403467	0.414143	0.444448	0.390534	0.02424	0.323212	0.343686	0.271173	0.360759	0.310442	0.298076	0.0321314	-0.0476694	-0.0207901	-0.0101141	0.0201906	-0.0337235	0.020474	-0.0520397	0.0375469	-0.0127701	-0.0251368	0.0518803	0.0560389	0.0388853	0.02389	0.042061	2.73592	-1.95088	1.83392	-0.563958	-2.50106
N_647	Normal_stable	43.3581	43.1566	43.3229	43.3465	43.3104	43.3348	0.0745485	508.919	510.705	512.63	507.243	511.935	502.852	3.62144	0.434612	0.396189	0.427905	0.432402	0.425516	0.430166	0.0142191	0.862886	0.84521	0.826164	0.879475	0.833036	0.922931	0.0358409	-0.0384225	-0.00670709	-0.00220944	-0.00909539	-0.00444593	-0.017676	-0.0367224	0.0165885	-0.0298502	0.0600443	0.0422933	0.0373299	0.016735	0.0312051	0.0602086	-2.71042	-1.75145	1.70321	-1.86656	1.64471
N_648	Normal_stable	42.6012	42.6744	42.7701	42.6494	42.4202	42.6963	0.119191	539.731	536.765	541.987	536.43	540.809	533.826	3.09179	0.290246	0.304213	0.322464	0.299449	0.255736	0.308392	0.0227339	0.557948	0.587305	0.535621	0.590612	0.547277	0.616389	0.030599	0.0139669	0.0322177	0.00920286	-0.0345101	0.0181455	0.0293563	-0.0223275	0.0326635	-0.0106713	0.0584407	0.0325095	0.0391982	0.0339352	0.0361223	0.0611929	1.12672	-0.606026	1.29617	-2.84169	1.26974
N_649	Normal_stable	42.6979	42.6159	42.6939	42.8097	42.7447	42.5492	0.0922832	564.484	564.977	567.804	564.299	563.278	561.454	2.09151	0.3087	0.293045	0.307932	0.330017	0.31763	0.280336	0.0176017	0.312965	0.308094	0.280117	0.314804	0.324907	0.34296	0.0206993	-0.0156557	-0.00076782	0.0213162	0.00892932	-0.0283644	-0.00487156	-0.0328486	0.0018384	0.0119412	0.0299948	0.0163961	0.0328575	0.0213954	0.0149106	0.0412823	-2.83992	-1.59417	0.0860312	0.928721	2.32826
N_650	Normal_stable	43.8552	43.9543	44.0515	43.6508	43.8522	44.1067	0.16382	554.185	557.669	551.121	558.776	555.635	555.569	2.69671	0.529434	0.548343	0.566869	0.490437	0.52887	0.577395	0.0312462	0.414894	0.380418	0.445222	0.369464	0.400551	0.401201	0.026689	0.0189084	0.0374351	-0.0389968	-0.000564296	0.0479611	-0.0344757	0.0303281	-0.0454302	-0.0143425	-0.0136925	0.0393205	0.0481786	0.059872	0.0143536	0.0498774	-1.06914	0.6809	-2.28014	-1.61012	-0.278093
N_651	Normal_stable	43.4442	43.5299	43.2507	43.8304	43.2019	43.352	0.2283	536.039	530.39	540.746	537.09	530.333	534.956	4.03661	0.451038	0.467379	0.414142	0.524705	0.404826	0.433459	0.0435449	0.594486	0.650396	0.547902	0.584088	0.650962	0.605201	0.0399497	0.0163411	-0.0368963	0.0736672	-0.0462124	-0.0175788	0.05591	-0.0465844	-0.0103985	0.0564758	0.0107144	0.0582491	0.0594259	0.0743975	0.0729732	0.0205867	1.28644	-2.24066	-0.140229	2.25658	2.59421
N_652	Normal_stable	42.9356	42.7381	43.1414	43.0495	43.0204	43.0733	0.141909	556.486	557.461	555.712	556.557	558.174	555.857	0.949101	0.354038	0.31636	0.393295	0.375756	0.370197	0.380291	0.0270671	0.392125	0.382478	0.399789	0.391423	0.37542	0.398345	0.0093931	-0.0376779	0.0392573	0.0217182	0.0161596	0.026253	-0.00964788	0.00766326	-0.000702426	-0.0167059	0.00621985	0.0388935	0.0399982	0.0217295	0.0232426	0.0269797	-2.89092	0.192782	-0.0323315	-0.802017	0.232631
N_653	Normal_stable	42.924	42.7201	43.015	43.1524	42.8178	42.6338	0.192014	526.717	527.067	525.736	527.706	525.711	528.824	1.19685	0.351829	0.312937	0.369172	0.395389	0.331564	0.296476	0.0366239	0.686745	0.683277	0.696457	0.676954	0.696701	0.665889	0.011845	-0.038891	0.017344	0.0435607	-0.020264	-0.0553527	-0.00346828	0.00971167	-0.00979057	0.00995642	-0.020856	0.0390454	0.0198779	0.0446474	0.0225779	0.0591515	-3.05265	0.510446	-0.221083	2.6849	-2.78126
N_654	Normal_stable	44.5162	44.5259	44.6357	44.4585	45.032	44.8087	0.219237	552.11	549.487	551.718	548.623	555.709	549.701	2.5785	0.655514	0.65735	0.678299	0.644496	0.753887	0.711308	0.0418162	0.435435	0.461396	0.439318	0.469947	0.399819	0.459272	0.025519	0.00183648	0.0227847	-0.0110181	0.0983729	0.055794	0.0259614	0.00388303	0.0345121	-0.0356158	0.0238369	0.0260263	0.0231133	0.0362282	0.104622	0.0606726	1.50017	0.168801	1.87982	-0.347368	0.403759
N_655	Normal_stable	45.2132	45.4957	45.4651	45.1561	45.2304	45.1176	0.160902	546.885	543.918	547.298	544.515	549.705	543.681	2.37113	0.788448	0.842339	0.836493	0.777552	0.791739	0.770215	0.0306898	0.487147	0.516509	0.48306	0.510598	0.459235	0.518854	0.0234667	0.0538908	0.0480446	-0.0108956	0.00329128	-0.0182327	0.0293617	-0.00408755	0.0234506	-0.0279122	0.0317067	0.0613705	0.0482182	0.0258582	0.0281056	0.0365752	0.498871	-0.0848739	2.00574	-1.45342	2.09266
N_656	Normal_stable	43.2023	43.1842	43.0847	43.1096	43.259	42.7104	0.197251	560.11	566.477	563.343	560.196	561.948	560.334	2.50697	0.404893	0.401449	0.382474	0.387216	0.415718	0.311076	0.0376227	0.356258	0.293245	0.324262	0.355408	0.33807	0.354042	0.0248111	-0.00344416	-0.0224193	-0.0176774	0.0108254	-0.0938167	-0.0630128	-0.0319957	-0.000849878	-0.0181885	-0.00221596	0.0631069	0.0390686	0.0176978	0.0211662	0.0938429	-1.6254	-2.18199	-3.09355	-1.03393	-3.11798
N_657	Normal_stable	43.3255	43.4581	43.4766	43.3493	43.282	43.3752	0.0760835	518.795	518.204	519.917	518.648	512.968	519.759	2.57556	0.428393	0.453688	0.457227	0.432935	0.420111	0.437875	0.0145118	0.765145	0.770999	0.754043	0.766607	0.822816	0.75561	0.0254899	0.0252951	0.0288348	0.0045424	-0.00828193	0.009482	0.00585458	-0.0111014	0.0014618	0.057671	-0.00953446	0.0259638	0.030898	0.00477182	0.0582627	0.0134467	0.227446	-0.36751	0.311346	1.71343	-0.788157
N_658	Normal_stable	44.499	44.4387	44.4431	44.6481	44.433	44.4553	0.0828133	573.851	575.474	576.171	573.325	575.909	569.685	2.43312	0.652226	0.640725	0.641558	0.680671	0.639631	0.643897	0.0157955	0.220268	0.204202	0.197301	0.225469	0.199898	0.261496	0.0240802	-0.0115015	-0.0106681	0.0284452	-0.0125954	-0.00832961	-0.0160661	-0.022967	0.00520088	-0.0203697	0.0412281	0.0197586	0.0253237	0.0289168	0.0239493	0.0420611	-2.19211	-2.00564	0.180841	-2.12459	1.77015
N_659	Normal_stable	44.3294	44.1791	44.6467	44.2096	44.2516	44.2866	0.170066	533.579	530.651	534.297	533.007	531.733	534.367	1.48243	0.619878	0.591219	0.6804	0.597021	0.605037	0.611708	0.0324376	0.618837	0.647814	0.611726	0.624492	0.637106	0.611036	0.0146714	-0.0286593	0.0605219	-0.022857	-0.0148407	-0.00816958	0.0289765	-0.00711065	0.00565511	0.0182687	-0.00780071	0.0407553	0.0609382	0.0235461	0.023537	0.0112957	2.35069	-0.116953	2.89905	2.25303	-2.37929
N_660	Normal_stable	44.8007	44.5928	44.5395	45.0378	44.7796	44.6714	0.179159	520.709	518.147	523.534	516.777	520.725	520.911	2.3688	0.70977	0.670118	0.659947	0.755004	0.705748	0.685113	0.034172	0.746208	0.771557	0.718246	0.785114	0.746047	0.744207	0.0234436	-0.0396515	-0.0498224	0.0452343	-0.00402185	-0.0246574	0.0253489	-0.0279618	0.0389065	-0.000160985	-0.0020011	0.0470618	0.0571326	0.0596645	0.00402507	0.0247384	2.57278	-2.63017	0.710335	-3.10159	-3.06061
N_661	Normal_stable	43.9063	43.7566	43.7141	43.9108	43.7197	43.9564	0.108877	546.465	549.536	545.462	546.865	545.721	545.141	1.60488	0.539188	0.510635	0.502511	0.540036	0.503597	0.548736	0.0207667	0.491297	0.460906	0.501232	0.487346	0.498662	0.504403	0.0158832	-0.0285528	-0.0366765	0.000847819	-0.0355907	0.00954851	-0.0303908	0.00993559	-0.00395117	0.00736559	0.0131064	0.0416997	0.0379985	0.00404111	0.0363448	0.0162158	-2.32502	2.87704	-1.35943	2.93752	0.941174
N_662	Normal_stable	43.154	43.1232	42.8851	42.934	43.0586	43.296	0.15075	562.61	567.942	563.347	567.767	563.456	563.942	2.37112	0.395697	0.389815	0.344404	0.353726	0.377493	0.422778	0.0287535	0.33152	0.27875	0.32422	0.280482	0.323146	0.318338	0.0234667	-0.00588213	-0.0512936	-0.0419712	-0.0182039	0.0270803	-0.0527697	-0.00729958	-0.0510372	-0.00837357	-0.0131812	0.0530966	0.0518104	0.0660786	0.0200374	0.0301179	-1.68181	-3.00023	-2.25903	-2.71046	-0.452985
N_663	Normal_stable	44.1908	44.106	44.0961	44.1025	43.9243	44.2815	0.118679	512.466	510.29	510.644	507.886	506.361	510.063	2.16432	0.593442	0.577278	0.575372	0.576609	0.542612	0.610752	0.0226362	0.827787	0.849317	0.845814	0.873109	0.888207	0.851563	0.02142	-0.0161641	-0.0180705	-0.0168334	-0.0508307	0.0173094	0.0215302	0.0180277	0.0453221	0.0604201	0.023776	0.0269227	0.0255253	0.0483472	0.0789579	0.0294094	2.21479	2.35738	1.92642	2.27021	0.941511
N_664	Normal_stable	45.3646	45.5	45.2076	45.3846	45.6009	45.4599	0.134275	551.564	549.632	549.516	553.584	551.162	554.726	2.10048	0.817332	0.843157	0.787388	0.821136	0.862402	0.835503	0.0256109	0.440835	0.459954	0.461105	0.420844	0.444812	0.409541	0.0207881	0.0258247	-0.0299441	0.00380355	0.0450702	0.0181705	0.0191191	0.0202705	-0.0199906	0.00397681	-0.0312938	0.0321318	0.03616	0.0203492	0.0452453	0.0361866	0.637292	2.54651	-1.38278	0.0880081	-1.04473
N_665	Normal_stable	43.9508	43.9792	43.8346	44.2585	43.8092	44.0232	0.161562	563.211	567.017	571.36	562.309	564.315	557.556	4.64466	0.547663	0.553092	0.5255	0.606355	0.520654	0.561485	0.0308157	0.325572	0.287902	0.244915	0.334499	0.314641	0.381535	0.0459675	0.00542942	-0.0221626	0.0586928	-0.0270085	0.0138221	-0.0376702	-0.0806573	0.00892617	-0.0109311	0.0559625	0.0380595	0.0836468	0.0593676	0.0291367	0.0576442	-1.42765	-1.83895	0.150927	-2.75702	1.32865
N_666	Normal_stable	44.636	44.8902	44.5716	44.8868	44.6858	44.9185	0.151258	561.96	561.656	559.527	561.022	560.912	562.478	1.03072	0.67835	0.72684	0.666078	0.726202	0.68786	0.73224	0.0288503	0.337947	0.340958	0.36203	0.34723	0.348321	0.332824	0.0102008	0.0484902	-0.0122723	0.0478521	0.00951022	0.0538893	0.00301056	0.0240828	0.0092827	0.0103736	-0.0051235	0.0485836	0.0270294	0.0487441	0.0140732	0.0541323	0.0620064	2.04209	0.191608	0.828791	-0.0947896
N_667	Normal_stable	44.8566	45.0474	44.7192	44.8955	44.8814	44.7153	0.124309	529.925	524.65	526.049	530.441	528.484	530.401	2.45213	0.720436	0.756823	0.694225	0.72785	0.725161	0.693489	0.0237102	0.654996	0.707203	0.693359	0.649884	0.669256	0.650281	0.0242684	0.0363866	-0.0262112	0.00741418	0.00472463	-0.0269469	0.0522078	0.0383632	-0.00511141	0.0142603	-0.00471468	0.0636367	0.0464625	0.00900536	0.0150226	0.0273563	0.962116	2.17018	-0.603583	1.25086	-2.96838
N_668	Normal_stable	43.8787	43.5677	43.8623	43.9395	44.0153	43.9362	0.156044	549.232	549.709	549.176	549.376	548.028	550.343	0.761497	0.533923	0.474602	0.530781	0.545511	0.559964	0.544883	0.0297632	0.463917	0.459199	0.464471	0.462493	0.475837	0.45292	0.00753641	-0.0593212	-0.0031423	0.0115871	0.0260401	0.0109591	-0.00471777	0.000553796	-0.00142432	0.0119204	-0.0109967	0.0595085	0.00319073	0.0116744	0.0286388	0.0155251	-3.06223	2.96714	-0.122309	0.429296	-0.787109
N_669	Normal_stable	43.2367	43.0482	43.2764	43.4057	43.3594	43.1641	0.130501	547.173	548.185	539.844	548.598	549.138	547.794	3.46798	0.411455	0.375512	0.419027	0.443697	0.434863	0.397623	0.0248912	0.484295	0.474279	0.556832	0.470193	0.464848	0.478146	0.0343221	-0.0359424	0.00757167	0.0322424	0.0234081	-0.0138315	-0.0100166	0.0725371	-0.0141023	-0.019447	-0.00614917	0.037312	0.0729312	0.0351916	0.0304323	0.0151368	-2.8698	1.46679	-0.412314	-0.693231	-2.72326
N_670	Normal_stable	42.3911	42.5069	42.2805	42.0867	42.3393	42.3326	0.138891	538.772	541.066	538.73	538.581	538.664	535.126	1.90395	0.250181	0.272261	0.229079	0.192118	0.240292	0.23901	0.0264915	0.567437	0.544735	0.567849	0.569331	0.568504	0.603518	0.0188431	0.0220807	-0.0211016	-0.0580632	-0.00988861	-0.0111712	-0.0227016	0.000412216	0.00189427	0.0010673	0.0360809	0.0316689	0.0211056	0.0580941	0.00994604	0.0377707	-0.799263	3.12206	3.10898	3.03408	1.87105
N_671	Normal_stable	45.1004	44.9562	44.8746	45.2549	45.066	45.2323	0.149588	548.366	553.573	545.257	548.944	549.221	550.509	2.72268	0.766929	0.739433	0.723878	0.796396	0.760376	0.792103	0.0285318	0.47249	0.420958	0.503255	0.466763	0.464025	0.451283	0.0269459	-0.0274963	-0.0430512	0.0294669	-0.00655297	0.0251733	-0.0515319	0.0307647	-0.00572748	-0.00846525	-0.0212069	0.0584088	0.0529138	0.0300183	0.0107052	0.0329155	-2.06095	2.52113	-0.191976	-2.22955	-0.700087
N_672	Normal_stable	43.1615	42.8156	43.179	42.817	43.0834	42.921	0.166548	526.584	524.457	526.276	530.507	529.315	532.693	3.06606	0.397117	0.33115	0.40045	0.331415	0.382216	0.35124	0.0317667	0.688065	0.709108	0.691106	0.649237	0.661031	0.627604	0.0303443	-0.0659672	0.00333248	-0.0657029	-0.014901	-0.0458776	0.0210435	0.00304188	-0.0388276	-0.0270332	-0.0604603	0.0692424	0.00451204	0.0763181	0.030868	0.075896	2.8328	0.739841	-2.60785	-2.07457	-2.21991
N_673	Normal_stable	42.2782	42.0436	42.3569	42.2413	42.3379	42.2507	0.111911	519.947	519.859	518.996	520.817	521.699	513.836	2.78108	0.228641	0.183887	0.243649	0.221598	0.24002	0.223389	0.0213455	0.753743	0.754619	0.763157	0.745135	0.736402	0.814229	0.0275239	-0.0447536	0.0150083	-0.0070431	0.0113798	-0.00525152	0.000876456	0.0094137	-0.00860844	-0.0173406	0.0604859	0.0447622	0.0177163	0.0111225	0.0207412	0.0607135	3.12201	0.560203	-2.25651	-0.990036	1.6574
N_674	Normal_stable	43.4931	43.4722	43.7488	43.4389	43.7232	43.3847	0.153749	537.019	538.055	537.94	534.884	534.453	533.222	2.01739	0.460359	0.456388	0.509131	0.45003	0.504246	0.439688	0.0293254	0.58479	0.574532	0.575669	0.605914	0.610183	0.622361	0.0199657	-0.00397058	0.0487723	-0.0103285	0.0438875	-0.0206711	-0.0102572	-0.00912082	0.0211242	0.0253935	0.0375715	0.0109989	0.0496178	0.023514	0.0507045	0.0428825	-1.94013	-0.184873	2.02556	0.524538	2.07378
N_675	Normal_stable	43.3656	43.2312	43.5914	43.7539	43.5038	43.723	0.204044	558.003	563.247	563.141	558.818	557.051	558.425	2.70864	0.436042	0.410405	0.479108	0.510115	0.462418	0.504219	0.0389184	0.377116	0.325214	0.326262	0.369049	0.386535	0.372931	0.026807	-0.0256363	0.0430665	0.0740739	0.0263762	0.0681779	-0.0519017	-0.0508535	-0.00806698	0.00941957	-0.00418445	0.0578878	0.0666393	0.0745118	0.0280077	0.0683062	-2.02958	-0.86812	-0.108477	0.343007	-0.0612986
N_676	Normal_stable	42.4219	42.4463	42.1791	42.6518	42.5829	42.5731	0.169548	581.867	581.528	585.175	583.916	584.445	586.57	1.9395	0.256059	0.260707	0.20974	0.29991	0.286757	0.284893	0.0323389	0.140933	0.144287	0.108199	0.120658	0.115423	0.0943873	0.019195	0.00464861	-0.0463184	0.0438517	0.0306985	0.0288347	0.00335382	-0.0327348	-0.0202753	-0.0255106	-0.0465462	0.00573216	0.0567182	0.0483121	0.0399148	0.0547539	0.62499	-2.52636	-0.433086	-0.693363	-1.01617
N_677	Normal_stable	43.7505	43.5867	43.7483	43.3228	43.5666	43.3382	0.188456	547.584	551.17	546.437	544.207	543.012	542.776	3.22063	0.509458	0.478222	0.509035	0.427887	0.47439	0.430817	0.0359453	0.480224	0.444733	0.491576	0.513649	0.525479	0.527809	0.031874	-0.0312366	-0.000422835	-0.0815708	-0.0350677	-0.0786413	-0.0354915	0.0113514	0.0334245	0.0452544	0.0475849	0.0472797	0.0113593	0.0881533	0.0572512	0.0919173	-2.29252	1.60803	2.7527	2.23005	2.59744
N_678	Normal_stable	42.2435	42.064	42.4763	42.3676	41.9107	42.3655	0.213214	534.426	537.044	536.643	531.836	532.879	536.371	2.1674	0.222019	0.187783	0.26642	0.245702	0.15854	0.2453	0.0406675	0.610445	0.584544	0.588506	0.636085	0.625757	0.591199	0.0214504	-0.0342366	0.0444005	0.0236823	-0.0634788	0.0232805	-0.0259008	-0.0219387	0.0256403	0.0153114	-0.0192459	0.0429302	0.0495248	0.0349038	0.0652993	0.0302057	-2.49393	-0.458925	0.825074	2.90491	-0.690809
N_679	Normal_stable	43.3527	43.3709	43.1293	43.2807	43.4923	43.3755	0.121048	542.258	543.513	540.73	541.362	544.065	541.889	1.27318	0.433582	0.437062	0.390969	0.419863	0.460221	0.437945	0.0230881	0.532941	0.520514	0.548063	0.541809	0.515053	0.536592	0.0126005	0.00347947	-0.0426132	-0.0137193	0.0266388	0.0043631	-0.0124273	0.0151221	0.00886795	-0.0178877	0.0036505	0.0129052	0.0452168	0.0163358	0.0320874	0.00568883	-1.2978	2.80059	2.56776	-0.591334	0.696708
N_680	Normal_stable	44.2233	43.9701	44.2453	43.8839	44.1757	43.7431	0.205707	529.57	529.613	533.861	527.142	526.072	534.752	3.49997	0.599645	0.551349	0.603838	0.534912	0.590563	0.508046	0.0392356	0.658507	0.658084	0.616046	0.682533	0.69313	0.60722	0.0346387	-0.0482963	0.00419343	-0.0647332	-0.00908173	-0.0915992	-0.000422432	-0.0424609	0.0240266	0.0346234	-0.0512864	0.0482982	0.0426674	0.0690483	0.0357947	0.10498	-3.13285	-1.47236	2.78619	1.82732	-2.63118
N_681	Normal_stable	44.676	44.2568	44.5181	44.7654	44.4596	44.6842	0.186999	530.947	531.881	527.84	537.02	529.911	525.358	3.96204	0.685995	0.606027	0.655881	0.703031	0.644717	0.68756	0.0356673	0.644884	0.63564	0.67563	0.584773	0.655136	0.700198	0.0392117	-0.079968	-0.030114	0.0170361	-0.0412782	0.00156481	-0.00924458	0.0307453	-0.0601115	0.0102519	0.0553141	0.0805006	0.0430364	0.062479	0.0425322	0.0553362	-3.0265	2.34582	-1.29463	2.89816	1.54251
N_682	Normal_stable	43.1806	43.096	43.0101	43.1735	43.5222	43.2685	0.176656	543.922	543.139	544.286	546.703	546.338	546.68	1.57863	0.400767	0.384624	0.368237	0.399417	0.465915	0.417537	0.0336946	0.516466	0.524222	0.512865	0.488945	0.492557	0.489169	0.0156235	-0.0161426	-0.0325305	-0.00135014	0.0651484	0.0167699	0.00775618	-0.00360107	-0.0275213	-0.023909	-0.0272966	0.0179093	0.0327292	0.0275544	0.069397	0.0320365	2.69368	-3.03134	-1.61981	-0.351733	-1.01989
N_683	Normal_stable	43.3183	43.1985	43.2283	43.5781	43.3553	43.3271	0.134081	553.809	556.214	553.794	551.041	557.287	558.157	2.65336	0.427026	0.404168	0.409862	0.476585	0.434084	0.428706	0.0255741	0.418617	0.394815	0.418764	0.446011	0.384198	0.375584	0.0262599	-0.0228571	-0.0171634	0.0495598	0.0070583	0.00168059	-0.0238018	0.000146401	0.0273941	-0.0344191	-0.0430334	0.0329996	0.017164	0.0566269	0.0351354	0.0430662	-2.33595	3.13306	0.504951	-1.36853	-1.53176
N_684	Normal_stable	43.4435	43.3792	43.1522	43.3505	43.5434	43.5424	0.146287	538.702	542.467	537.753	537.832	534.165	541.282	2.93487	0.450907	0.43864	0.395346	0.433161	0.469963	0.469766	0.0279022	0.568131	0.530873	0.577526	0.576737	0.61303	0.542597	0.029046	-0.0122668	-0.0555608	-0.0177463	0.0190567	0.0188588	-0.0372577	0.00939546	0.00860623	0.0448987	-0.0255339	0.0392251	0.0563496	0.019723	0.0487755	0.0317433	-1.88886	2.97407	2.69005	1.1694	-0.934644
N_685	Normal_stable	44.6328	44.7181	44.5222	44.8021	44.8237	44.7537	0.113682	541.922	544.696	542.952	539.344	544.947	542.744	2.04634	0.677753	0.694028	0.656644	0.710034	0.71416	0.700816	0.0216832	0.536262	0.508805	0.526066	0.561774	0.506327	0.528127	0.0202523	0.0162751	-0.0211086	0.0322813	0.0364073	0.0230633	-0.027457	-0.0101963	0.0255112	-0.0299358	-0.00813576	0.0319181	0.0234422	0.0411449	0.0471343	0.0244563	-1.03573	-2.69161	0.668784	-0.68816	-0.339129
N_686	Normal_stable	44.1943	44.1517	44.1572	44.0596	44.1532	44.4007	0.114236	543.64	544.779	550.686	544.179	541.118	542.175	3.34675	0.594113	0.585987	0.587026	0.56841	0.586267	0.633484	0.0217889	0.519256	0.507987	0.449524	0.513925	0.544222	0.533756	0.0331222	-0.00812545	-0.00708691	-0.0257024	-0.00784528	0.0393709	-0.0112686	-0.0697318	-0.00533088	0.0249661	0.0144996	0.0138926	0.070091	0.0262494	0.0261697	0.041956	-2.19552	-1.67208	-2.93708	1.87526	0.352867
N_687	Normal_stable	44.0508	44.0799	44.0347	44.1465	43.7566	44.3472	0.191121	548.664	549.432	550.482	545.616	551.225	548.43	1.9606	0.566739	0.572284	0.563675	0.584993	0.510624	0.623279	0.0364537	0.469534	0.461938	0.451546	0.499708	0.444196	0.471851	0.0194038	0.00554428	-0.00306403	0.018254	-0.0561152	0.0565394	-0.00759548	-0.017988	0.0301749	-0.0253375	0.00231745	0.00940374	0.0182471	0.0352666	0.0615703	0.0565869	-0.940254	-1.73951	1.02675	-2.71747	0.0409653
N_688	Normal_stable	42.0058	42.3335	41.7989	42.1305	41.9818	41.9405	0.182488	564.258	563.205	563.987	564.817	566.186	566.883	1.3936	0.176682	0.239185	0.137224	0.200471	0.172101	0.164225	0.0348069	0.315204	0.325624	0.317892	0.309672	0.296129	0.289224	0.0137922	0.0625026	-0.0394577	0.023789	-0.0045807	-0.0124571	0.0104202	0.00268846	-0.00553233	-0.0190751	-0.0259801	0.0633653	0.0395491	0.0244238	0.0196174	0.0288122	0.165197	3.07356	-0.228497	-1.80647	-2.0179
N_689	Normal_stable	43.8249	44.02	43.7446	43.7445	43.92	43.9041	0.108656	544.471	541.83	544.79	548.711	544.602	542.027	2.49071	0.523661	0.560864	0.508344	0.508309	0.541791	0.538763	0.0207247	0.511037	0.537173	0.507877	0.469071	0.509742	0.53522	0.0246502	0.0372026	-0.0153173	-0.0153522	0.0181298	0.0151017	0.0261366	-0.00316024	-0.0419653	-0.00129457	0.0241829	0.045466	0.0156399	0.0446853	0.018176	0.0285109	0.612434	-2.93813	-1.9215	-0.0712844	1.01257
N_690	Normal_stable	43.8627	43.8569	43.7648	43.8578	43.8779	43.8697	0.0416748	564.406	566.912	561.735	567.746	565.197	564.664	2.11114	0.530872	0.529764	0.512185	0.529937	0.53376	0.532198	0.00794888	0.313742	0.288943	0.340172	0.280687	0.305911	0.311192	0.0208936	-0.00110859	-0.0186869	-0.000935692	0.00288756	0.00132516	-0.0247997	0.0264292	-0.0330555	-0.00783154	-0.00255046	0.0248245	0.0323683	0.0330687	0.00834692	0.00287418	-1.61547	2.18624	-1.5991	-1.21755	-1.09161
N_691	Normal_stable	45.314	45.4841	45.3915	45.4434	45.5574	44.9361	0.220875	542.906	538.908	542.517	545.283	543.061	539.126	2.48199	0.807674	0.840119	0.822469	0.83235	0.854106	0.7356	0.0421288	0.526522	0.566087	0.530378	0.503003	0.524994	0.563938	0.0245638	0.0324445	0.0147945	0.0246759	0.0464315	-0.0720744	0.039565	0.00385551	-0.0235186	-0.00152797	0.0374159	0.0511668	0.0152887	0.0340885	0.0464566	0.0812075	0.88396	0.254933	-0.761391	-0.0328961	2.66276
N_692	Normal_stable	44.653	44.3919	44.6339	44.8408	44.2086	44.5341	0.220813	532.207	535.053	528.628	530.305	533.526	528.326	2.714	0.68161	0.631801	0.677968	0.717422	0.59684	0.658917	0.0421169	0.632406	0.604243	0.667834	0.651235	0.619357	0.670818	0.02686	-0.0498092	-0.0036421	0.0358116	-0.0847699	-0.0226925	-0.0281634	0.0354282	0.0188287	-0.0130488	0.0384121	0.0572201	0.0356149	0.0404597	0.0857684	0.0446143	-2.62698	1.67324	0.48405	-2.98886	2.1044
N_693	Normal_stable	44.6425	44.7336	44.8642	44.3934	44.7006	44.6985	0.155386	533.354	535.77	530.712	532.868	530.162	530.323	2.20971	0.679602	0.696976	0.721884	0.632092	0.690679	0.690282	0.0296376	0.621063	0.597146	0.64721	0.625869	0.652645	0.651058	0.0218692	0.0173738	0.0422815	-0.0475097	0.0110773	0.0106803	-0.023917	0.0261474	0.00480662	0.0315822	0.0299953	0.0295613	0.0497133	0.0477522	0.0334685	0.03184	-0.942557	0.553849	3.04076	1.23346	1.22873
N_694	Normal_stable	44.5736	44.7742	44.8566	44.5631	44.252	44.5147	0.212542	520.736	520.928	522.004	521.185	520.88	521.774	0.51995	0.66645	0.70471	0.720432	0.664449	0.60512	0.655223	0.0405393	0.745942	0.744038	0.733391	0.741498	0.744511	0.735668	0.00514586	0.0382594	0.053982	-0.00200184	-0.0613301	-0.0112277	-0.00190408	-0.0125512	-0.00444372	-0.00143141	-0.0102736	0.0383068	0.0554219	0.00487381	0.0613468	0.0152187	-0.0497264	-0.228448	-1.99405	-3.11826	-2.40054
N_695	Normal_stable	44.335	43.8758	44.3898	44.2932	44.5614	44.3057	0.226886	540.894	539.8	544.886	545.221	538.739	544.238	2.82403	0.620949	0.533359	0.631392	0.61297	0.664129	0.615352	0.0432753	0.546437	0.55726	0.506933	0.503616	0.56776	0.513337	0.027949	-0.0875898	0.0104424	-0.00797877	0.0431797	-0.00559763	0.010823	-0.0395041	-0.0428214	0.0213228	-0.0331	0.0882559	0.0408609	0.0435584	0.0481575	0.03357	3.01865	-1.31237	-1.75501	0.458687	-1.73832
N_696	Normal_stable	42.7161	42.5455	42.6471	42.849	42.6835	42.9661	0.150373	537.003	539.496	538.456	537.204	537.191	537.461	0.978013	0.312161	0.279622	0.299014	0.33751	0.305946	0.359856	0.0286816	0.584945	0.560273	0.570569	0.582958	0.583085	0.580414	0.00967925	-0.0325395	-0.013147	0.0253491	-0.0062152	0.0476948	-0.0246719	-0.014376	-0.00198718	-0.00185973	-0.00453121	0.0408353	0.0194811	0.0254269	0.00648748	0.0479096	-2.49286	-2.31157	-0.0782326	-2.85085	-0.09472
N_697	Normal_stable	43.5216	43.7757	43.4694	43.5952	43.4397	43.4162	0.133598	534.254	530.68	536.263	530.436	534.412	529.372	2.76482	0.465803	0.514273	0.455843	0.479839	0.450188	0.445694	0.025482	0.612154	0.64752	0.592265	0.649934	0.610584	0.660468	0.027363	0.0484706	-0.00995977	0.0140363	-0.015615	-0.0201092	0.0353658	-0.0198897	0.0377799	-0.00156983	0.0483137	0.0600012	0.0222441	0.040303	0.0156937	0.0523316	0.630339	-2.03504	1.21507	-3.0414	1.96521
N_698	Normal_stable	42.0624	41.9419	42.1541	42.0586	42.0486	41.8176	0.117432	563.382	564.085	562.604	567.009	562.132	567.688	2.32714	0.187488	0.164498	0.204981	0.186764	0.184845	0.140787	0.0223985	0.323881	0.316916	0.331574	0.287984	0.336248	0.281263	0.0230314	-0.0229899	0.0174932	-0.000724089	-0.00264236	-0.0467009	-0.0069644	0.00769382	-0.0358965	0.0123674	-0.0426175	0.0240216	0.0191104	0.0359038	0.0126465	0.0632236	-2.84745	0.414354	-1.59097	1.78129	-2.40188
N_699	Normal_stable	43.4335	43.4507	43.3097	43.2086	43.2176	43.0749	0.14464	529.848	528.958	529.473	532.213	539.35	525.441	4.68689	0.449	0.45228	0.425394	0.406106	0.407815	0.380602	0.0275881	0.655756	0.664567	0.659468	0.632351	0.561718	0.699369	0.0463854	0.0032804	-0.0236056	-0.0428938	-0.0411842	-0.0683971	0.00881058	0.00371182	-0.0234055	-0.0940379	0.0436132	0.00940145	0.0238956	0.048864	0.102661	0.0811189	1.21437	2.98563	-2.64209	-1.98359	2.57395
N_700	Normal_stable	43.2857	43.0696	43.2044	43.6978	43.4179	43.4474	0.218599	535.472	538.293	540.052	535.284	535.252	536.773	1.96201	0.420805	0.379597	0.405307	0.499412	0.446031	0.451659	0.0416946	0.600099	0.572178	0.554769	0.601963	0.602272	0.587225	0.0194177	-0.0412081	-0.0154985	0.0786069	0.0252261	0.0308542	-0.0279217	-0.04533	0.00186341	0.0021724	-0.0128738	0.0497768	0.0479063	0.0786289	0.0253195	0.0334323	-2.54607	-1.90024	0.023701	0.085905	-0.395286
N_701	Normal_stable	44.9403	44.8507	45.0807	45.0193	44.7935	44.9598	0.10575	532.602	529.822	534.715	530.416	533.403	532.818	1.84914	0.736403	0.719306	0.763176	0.751467	0.708395	0.74011	0.0201702	0.628504	0.656013	0.607589	0.650136	0.620576	0.626366	0.0183006	-0.0170963	0.026774	0.015064	-0.0280075	0.00370771	0.0275096	-0.0209142	0.0216323	-0.00792725	-0.00213742	0.0323892	0.0339742	0.0263606	0.0291078	0.00427968	2.12685	-0.663135	0.962512	-2.86577	-0.522946
N_702	Normal_stable	41.3737	41.2949	41.6099	41.3742	41.2851	41.5615	0.137196	538.8	539.714	540.142	534.158	537.345	547.101	4.28706	0.0561131	0.041091	0.101182	0.0562243	0.0392251	0.0919386	0.0261681	0.567164	0.558111	0.553883	0.613106	0.581565	0.48501	0.0424284	-0.0150221	0.0450692	0.000111205	-0.016888	0.0358256	-0.00905235	-0.0132811	0.0459418	0.0144008	-0.082154	0.0175388	0.0469853	0.0459419	0.0221943	0.0896256	-2.59926	-0.286571	1.56838	2.43552	-1.15958
N_703	Normal_stable	44.1005	43.8625	44.0177	43.9034	43.7341	44.0987	0.145407	533.629	533.726	532.437	533.1	533.194	530.587	1.16746	0.576217	0.530828	0.560427	0.538624	0.506337	0.57587	0.0277343	0.618338	0.617374	0.630129	0.62357	0.622646	0.64844	0.0115542	-0.0453882	-0.0157894	-0.0375929	-0.06988	-0.000346693	-0.00096406	0.0117912	0.00523175	0.00430776	0.0301018	0.0453984	0.0197063	0.0379552	0.0700126	0.0301038	-3.12036	2.50015	3.00331	3.08003	1.58231
N_704	Normal_stable	43.9288	43.8831	43.8206	44.0477	43.9864	44.2367	0.14688	573.27	571.562	572.42	574.526	571.364	576.399	1.93069	0.543469	0.534747	0.522833	0.566148	0.554453	0.602203	0.0280152	0.226021	0.242921	0.23443	0.213585	0.24488	0.195053	0.0191077	-0.00872157	-0.0206355	0.0226788	0.0109842	0.0587344	0.0168997	0.00840945	-0.0124355	0.0188591	-0.0309677	0.0190175	0.0222833	0.0258644	0.0218247	0.0663983	2.04722	2.75462	-0.501561	1.04339	-0.485209
N_705	Normal_stable	42.6666	42.6951	42.6285	43.0578	42.6845	42.8589	0.163834	554.512	555.186	554.902	556.563	554.344	553.046	1.15084	0.302727	0.308152	0.295453	0.377331	0.306134	0.339397	0.0312491	0.41166	0.404992	0.4078	0.391367	0.413326	0.426166	0.0113897	0.00542482	-0.00727411	0.0746036	0.00340666	0.0366697	-0.00666784	-0.00385994	-0.0202935	0.00166633	0.0145062	0.00859586	0.0082348	0.0773144	0.00379236	0.0394347	-0.88783	-2.65373	-0.265591	0.454921	0.376699
N_706	Normal_stable	42.9691	42.9199	42.6903	43.0222	42.8047	43.2752	0.200351	537.996	540.523	539.862	538.097	533.523	536.72	2.49985	0.360415	0.351038	0.307252	0.370546	0.329058	0.4188	0.0382141	0.575122	0.550107	0.556654	0.574119	0.619382	0.587745	0.0247406	-0.00937765	-0.0531637	0.0101305	-0.0313578	0.0583842	-0.0250144	-0.0184677	-0.00100268	0.0442604	0.0126236	0.0267145	0.0562799	0.01018	0.0542429	0.0597333	-1.92947	-2.80726	-0.0986543	2.18719	0.212938
N_707	Normal_stable	43.6341	43.6188	43.6266	43.6817	43.5922	43.4128	0.0936062	545.665	546.727	543.227	548.837	546.012	549.006	2.16356	0.487255	0.48434	0.485839	0.496335	0.479267	0.44505	0.017854	0.49922	0.488704	0.523348	0.467824	0.495788	0.466154	0.0214124	-0.00291567	-0.00141608	0.00908016	-0.00798806	-0.0422052	-0.0105159	0.0241283	-0.0313951	-0.00343121	-0.0330652	0.0109126	0.0241698	0.0326819	0.0086938	0.0536152	-1.84127	1.62942	-1.28926	-2.73588	-2.47703
N_708	Normal_stable	44.5924	44.3744	44.3402	44.3551	44.4487	44.2857	0.108334	555.788	557.379	558.903	551.127	554.667	556.198	2.65751	0.670037	0.628471	0.621938	0.624777	0.642628	0.611549	0.0206631	0.399036	0.383284	0.368208	0.445164	0.410131	0.394973	0.026301	-0.0415667	-0.0480999	-0.0452608	-0.0274099	-0.0584889	-0.0157515	-0.0308282	0.0461283	0.0110951	-0.00406331	0.0444511	0.0571312	0.0646248	0.0295704	0.0586299	-2.77937	-2.57163	2.3467	2.75697	-3.07223
N_709	Normal_stable	44.1159	44.1929	44.2525	43.9239	44.2757	43.9239	0.157394	539.185	539.282	538.959	540.152	541.018	538.643	0.882678	0.579149	0.593841	0.605215	0.542536	0.609644	0.542528	0.0300206	0.56335	0.562395	0.565587	0.553782	0.545205	0.568718	0.00873573	0.0146921	0.0260658	-0.0366129	0.0304944	-0.0366214	-0.000954903	0.00223781	-0.00956787	-0.0181441	0.00536837	0.0147231	0.0261617	0.0378424	0.035484	0.0370128	-0.0649031	0.0856425	-2.88598	-0.536732	2.99604
N_710	Normal_stable	45.7125	45.7512	45.6004	45.7203	45.7323	45.7277	0.054021	555.229	559.014	553.684	555.335	551.363	560.518	3.38443	0.883692	0.891063	0.862303	0.885179	0.887458	0.886582	0.0103037	0.404561	0.367106	0.419855	0.403512	0.442824	0.352222	0.0334952	0.00737077	-0.0213896	0.00148694	0.00376597	0.00288974	-0.0374552	0.0152937	-0.00104879	0.0382631	-0.0523393	0.0381736	0.0262948	0.0018196	0.038448	0.052419	-1.37649	2.52087	-0.614297	1.47269	-1.51564
N_711	Normal_stable	45.2616	45.2512	45.3431	45.3373	45.2226	45.3079	0.0493631	557.568	559.803	556.251	559.516	556.864	560.991	1.87303	0.797688	0.795702	0.813228	0.81212	0.790243	0.806507	0.0094153	0.381414	0.359296	0.39445	0.362138	0.388389	0.347536	0.0185371	-0.00198518	0.0155405	0.0144319	-0.00744446	0.00881947	-0.0221185	0.0130361	-0.019276	0.00697465	-0.0338779	0.0222074	0.0202841	0.0240799	0.0102013	0.0350071	-1.66031	0.697984	-0.92813	2.38877	-1.31612
N_712	Normal_stable	41.9734	42.0053	41.9636	42.0419	41.9812	42.0323	0.0323032	563.175	566.952	564.522	563.088	561.909	562.153	1.86946	0.1705	0.176598	0.168634	0.183579	0.172	0.18174	0.00616138	0.325921	0.288546	0.312592	0.326782	0.338456	0.336039	0.0185018	0.00609819	-0.00186612	0.0130796	0.00150044	0.01124	-0.0373747	-0.0133287	0.000861796	0.0125357	0.0101179	0.0378689	0.0134587	0.0131079	0.0126251	0.0151232	-1.40906	-1.7099	0.0657937	1.45167	0.732908
N_713	Normal_stable	42.6662	42.7536	42.6075	42.694	42.5641	42.7353	0.0734526	558.81	554.184	558.053	558.395	553.041	557.564	2.43392	0.302654	0.319317	0.291454	0.307951	0.283166	0.315836	0.01401	0.369125	0.414907	0.376616	0.373232	0.426223	0.381451	0.0240881	0.0166629	-0.0112002	0.00529643	-0.0194886	0.0131816	0.0457823	0.00749162	0.00410768	0.0570982	0.0123267	0.0487203	0.0134747	0.00670262	0.0603325	0.0180472	1.22174	2.55206	0.659658	1.89972	0.751899
N_714	Normal_stable	43.2414	43.2883	42.9549	43.2714	43.2883	43.205	0.128137	538.717	541.163	536.331	540.727	542.058	540.02	2.05224	0.412354	0.421297	0.357713	0.418075	0.421314	0.405422	0.0244403	0.567979	0.543777	0.591591	0.548088	0.534917	0.555087	0.0203107	0.00894238	-0.0546415	0.00572015	0.00895919	-0.00693199	-0.0242019	0.0236124	-0.0198911	-0.0330618	-0.0128918	0.0258011	0.0595251	0.0206972	0.0342542	0.0146373	-1.21686	2.7337	-1.29078	-1.30617	-2.06415
N_715	Normal_stable	41.4617	41.6466	41.5264	41.1616	41.3381	41.4009	0.166253	523.073	520.511	528.424	531.356	521.061	522.081	4.42666	0.0729087	0.108174	0.0852464	0.0156739	0.0493244	0.0613095	0.0317104	0.722807	0.748159	0.669852	0.640837	0.742718	0.732627	0.0438099	0.0352658	0.0123377	-0.0572348	-0.0235843	-0.0115992	0.0253521	-0.0529558	-0.0819705	0.0199102	0.00982004	0.0434328	0.0543741	0.0999749	0.0308648	0.0151978	0.62329	-1.3419	-2.18034	2.44047	2.43907
N_716	Normal_stable	44.0603	43.7609	43.8083	43.9446	44.2418	44.0618	0.179102	547.832	549.251	552.735	552.487	542.548	551.054	3.81517	0.568555	0.511451	0.520489	0.546488	0.603165	0.568839	0.0341611	0.47777	0.463728	0.429246	0.431699	0.530065	0.445887	0.0377581	-0.0571037	-0.0480659	-0.0220666	0.0346104	0.000284104	-0.0140428	-0.0485249	-0.0460713	0.0522947	-0.0318837	0.0588051	0.0683008	0.0510833	0.0627106	0.031885	-2.90046	-2.35144	-2.01748	0.986146	-1.56189
N_717	Normal_stable	43.7521	43.6077	43.7086	43.753	43.7096	44.1467	0.187473	548.178	553.016	547.886	551.592	548.977	545.683	2.66323	0.509774	0.482234	0.501463	0.509941	0.501668	0.58504	0.0357578	0.474345	0.426469	0.477235	0.440565	0.466437	0.499039	0.0263576	-0.0275407	-0.00831153	0.000166326	-0.00810591	0.0752655	-0.0478759	0.00288991	-0.0337801	-0.00790787	0.0246937	0.0552322	0.00879961	0.0337805	0.0113243	0.0792129	-2.09282	2.80697	-1.56587	-2.36856	0.317023
N_718	Normal_stable	42.3028	42.3412	42.316	42.6481	42.6683	42.4	0.167762	514.526	514.48	512.974	513.286	512.791	517.398	1.71615	0.233337	0.240658	0.235858	0.299189	0.303039	0.251877	0.0319982	0.807397	0.807847	0.82276	0.819668	0.824567	0.778972	0.0169845	0.00732063	0.00252043	0.0658516	0.0697023	0.0185399	0.000450333	0.0153635	0.0122715	0.01717	-0.0284243	0.00733446	0.0155689	0.0669853	0.071786	0.0339363	0.0614382	1.40819	0.184237	0.241525	-0.992838
N_719	Normal_stable	42.3567	42.3265	42.674	42.3337	42.5696	42.4613	0.142853	573.144	576.11	571.262	569.392	575.88	574.747	2.68356	0.243608	0.237849	0.304139	0.239231	0.284226	0.263576	0.0272472	0.227267	0.197907	0.245888	0.264395	0.200183	0.2114	0.0265587	-0.00575894	0.0605305	-0.00437754	0.0406183	0.0199675	-0.0293597	0.0186215	0.0371281	-0.0270838	-0.0158667	0.0299192	0.0633301	0.0373853	0.0488199	0.025504	-1.76449	0.29845	1.68816	-0.588088	-0.671457
N_720	Normal_stable	43.526	43.4472	43.4734	43.5251	43.5645	43.7359	0.10223	538.806	535.976	537.069	540.63	538.09	538.73	1.59929	0.466643	0.45161	0.456616	0.466464	0.473986	0.50667	0.0194989	0.5671	0.595109	0.584288	0.549048	0.574188	0.567852	0.015828	-0.0150326	-0.0100263	-0.000179016	0.00734371	0.0400277	0.0280087	0.0171876	-0.0180525	0.00708736	0.000751971	0.0317878	0.0198982	0.0180534	0.0102059	0.0400348	2.06338	2.09888	-1.58071	0.767636	0.018784
N_721	Normal_stable	43.6952	43.63	43.3864	43.7429	43.9411	43.8042	0.186596	531.758	534.274	531.71	527.507	530.176	528.974	2.38146	0.498916	0.486472	0.440024	0.508023	0.545822	0.519703	0.0355904	0.636854	0.611954	0.637332	0.67893	0.652513	0.664406	0.023569	-0.0124439	-0.0588921	0.00910674	0.0469063	0.0207874	-0.0249002	0.000478037	0.0420754	0.0156586	0.0275516	0.0278365	0.058894	0.0430497	0.0494509	0.0345138	-2.03424	3.13348	1.35765	0.322195	0.924428
N_722	Normal_stable	44.8528	44.7508	44.9218	44.8735	45.0627	44.8271	0.105231	528.322	526.304	526.455	524.531	532.326	524.442	2.94985	0.71971	0.700258	0.732869	0.723661	0.759738	0.714809	0.0200713	0.670861	0.690835	0.689339	0.708382	0.631235	0.709255	0.0291942	-0.0194516	0.0131593	0.00395107	0.0400284	-0.00490115	0.0199738	0.0184776	0.0375204	-0.0396264	0.0383939	0.0278804	0.0226845	0.0377279	0.0563252	0.0387055	2.34295	0.951945	1.46588	-0.780351	1.69776
N_723	Normal_stable	43.6227	43.7552	43.7835	43.6735	43.3975	43.4291	0.163253	526.304	528.061	530.599	524.798	525.627	524.291	2.3553	0.485085	0.510364	0.51575	0.49478	0.442136	0.448156	0.0311382	0.690835	0.673446	0.648323	0.705735	0.697531	0.71075	0.02331	0.0252784	0.0306642	0.00969481	-0.04295	-0.036929	-0.0173886	-0.0425121	0.0149007	0.00669598	0.0199157	0.0306816	0.0524173	0.0177769	0.0434688	0.041957	-0.602548	-0.945914	0.993979	2.98694	2.647
N_724	Normal_stable	45.8956	46.0313	45.8384	45.983	46.0383	45.9802	0.0788441	545.036	546.548	541.648	541.422	539.016	536.773	3.63794	0.918606	0.944487	0.907692	0.935281	0.945826	0.934737	0.0150384	0.505446	0.490483	0.538977	0.54121	0.565021	0.587218	0.0360041	0.0258807	-0.0109139	0.0166741	0.0272192	0.0161306	-0.0149632	0.0335311	0.0357642	0.0595753	0.0817723	0.029895	0.0352626	0.0394602	0.0654988	0.0833481	-0.524206	1.88547	1.13453	1.14223	1.37603
N_725	Normal_stable	44.4876	44.628	44.3299	44.2376	44.3472	44.3899	0.136945	553.136	552.705	552.518	551.119	548.771	553.469	1.75528	0.65006	0.676838	0.619977	0.602378	0.623275	0.631415	0.0261202	0.42528	0.429548	0.431391	0.445245	0.468479	0.42198	0.0173717	0.0267781	-0.030083	-0.047682	-0.0267848	-0.0186447	0.00426774	0.00611163	0.0199652	0.0431994	-0.00329997	0.0271161	0.0306975	0.0516932	0.0508293	0.0189345	0.158045	2.94116	2.74506	2.12581	-2.96641
N_726	Normal_stable	44.1787	44.2855	43.9816	44.3652	44.039	44.4792	0.191755	558.08	564.206	552.856	555.92	554.354	562.862	4.60917	0.591136	0.611505	0.553548	0.62671	0.564492	0.648461	0.0365746	0.37635	0.31572	0.428047	0.397726	0.413222	0.329023	0.0456162	0.0203692	-0.0375877	0.0355737	-0.0266439	0.0573247	-0.0606308	0.0516963	0.0213751	0.0368714	-0.0473271	0.0639609	0.0639167	0.0415016	0.0454907	0.0743369	-1.24669	2.19947	0.541057	2.19654	-0.690155
N_727	Normal_stable	43.9333	43.8796	43.8802	43.8137	43.8785	44.0359	0.0751452	550.117	546.026	550.124	548.355	550.817	547.875	1.80325	0.544333	0.534079	0.534197	0.521518	0.533885	0.563907	0.0143329	0.455161	0.495646	0.455088	0.4726	0.448233	0.477343	0.0178465	-0.0102533	-0.0101356	-0.0228147	-0.0104482	0.0195745	0.0404849	-7.3348e-05	0.0174383	-0.0069289	0.0221814	0.0417631	0.0101359	0.028716	0.012537	0.0295834	1.81884	-3.13436	2.48897	-2.55602	0.84775
N_728	Normal_stable	42.8784	42.7373	42.8852	43.2573	42.8256	42.9893	0.18072	555.083	555.199	560.176	557.321	558.506	548.467	4.0849	0.343128	0.316218	0.344421	0.415389	0.333057	0.364272	0.0344698	0.406009	0.404867	0.355601	0.383864	0.372135	0.471485	0.0404276	-0.0269108	0.00129221	0.0722609	-0.0100716	0.0211437	-0.00114181	-0.0504074	-0.022145	-0.0338738	0.0654766	0.026935	0.050424	0.075578	0.0353394	0.0688058	-3.09919	-1.54517	-0.297372	-1.8598	1.25845
N_729	Normal_stable	44.1431	44.1011	43.9762	44.1892	44.1338	44.261	0.0951083	573.466	574.138	569.539	568.801	571.283	574.256	2.39055	0.584351	0.576335	0.552515	0.59314	0.582563	0.606826	0.0181405	0.224075	0.217425	0.262945	0.270246	0.245683	0.216256	0.0236589	-0.00801677	-0.0318363	0.00878872	-0.00178841	0.0224742	-0.0066497	0.03887	0.0461715	0.0216084	-0.0078187	0.0104157	0.0502437	0.0470005	0.0216823	0.0237954	-2.44914	2.25704	1.3827	1.65337	-0.3348
N_730	Normal_stable	43.835	43.8282	43.5688	43.546	43.8602	44.3187	0.278761	548.704	549.135	549.142	545.739	549.051	547.475	1.36552	0.525583	0.524274	0.474803	0.470465	0.530392	0.617837	0.0531696	0.469141	0.464876	0.464803	0.498488	0.465709	0.481305	0.0135143	-0.00130972	-0.0507803	-0.0551183	0.00480824	0.0922535	-0.00426484	-0.00433731	0.0293474	-0.00343167	0.0121638	0.00446142	0.0509652	0.0624444	0.00590724	0.0930519	-1.86875	-3.05639	2.65233	-0.619866	0.131096
N_731	Normal_stable	42.5828	42.5194	42.8374	42.3739	42.6525	42.5002	0.157486	506.805	509.802	505.048	512.063	507.875	504.966	2.78464	0.286739	0.27465	0.335305	0.246903	0.300043	0.270979	0.0300382	0.88381	0.854149	0.901194	0.831771	0.873219	0.90201	0.0275591	-0.0120886	0.0485665	-0.0398359	0.0133041	-0.0157597	-0.0296612	0.0173847	-0.0520388	-0.0105905	0.0181999	0.03203	0.0515842	0.0655358	0.0170046	0.024075	-1.9578	0.343745	-2.22415	-0.672315	2.28446
N_732	Normal_stable	44.6163	44.3848	44.5713	44.3892	44.3347	44.4964	0.113451	529.881	528.294	529.536	531.304	529.729	529.051	1.00051	0.674605	0.630441	0.666027	0.631282	0.62089	0.651734	0.0216391	0.655431	0.671141	0.658845	0.641348	0.656936	0.663646	0.00990189	-0.0441637	-0.00857844	-0.0433235	-0.0537153	-0.0228712	0.0157102	0.00341428	-0.0140832	0.00150559	0.00821495	0.0468748	0.00923293	0.0455551	0.0537364	0.0243018	2.79983	2.76281	-2.8273	3.11357	2.79676
N_733	Normal_stable	44.0584	44.091	43.8123	44.0714	44.183	44.0995	0.125544	526.325	527.719	534.105	523.091	528.194	529.676	3.65754	0.568186	0.574405	0.521255	0.570673	0.591964	0.576025	0.0239456	0.690622	0.676832	0.613629	0.722626	0.67213	0.657455	0.0361981	0.00621953	-0.0469306	0.00248735	0.0237788	0.00783959	-0.0137896	-0.0769922	0.0320042	-0.0184916	-0.0331667	0.0151273	0.0901681	0.0321007	0.0301226	0.0340806	-1.14709	-2.11821	1.49323	-0.660966	-1.33869
N_734	Normal_stable	43.592	43.5816	43.4522	43.6373	43.7365	43.4381	0.113227	577.924	575.339	575.567	579.834	577.542	577.622	1.66281	0.479224	0.47725	0.452565	0.487878	0.50679	0.449871	0.0215965	0.179957	0.205544	0.203283	0.16105	0.183732	0.182947	0.0164565	-0.00197479	-0.0266596	0.00865351	0.0275659	-0.0293533	0.0255868	0.0233257	-0.0189068	0.00377506	0.00298935	0.0256629	0.0354235	0.020793	0.0278232	0.0295051	1.64782	2.42279	-1.14156	0.1361	3.0401
N_735	Normal_stable	43.2508	43.4502	43.1128	43.4148	43.3343	43.2167	0.127464	517.964	519.309	517.023	518.691	519.611	521.128	1.4187	0.414156	0.452176	0.387832	0.445428	0.430085	0.40764	0.0243119	0.773366	0.760064	0.782689	0.766181	0.757067	0.742057	0.0140406	0.0380198	-0.0263246	0.0312719	0.015929	-0.00651605	-0.0133025	0.0093222	-0.00718583	-0.0162998	-0.0313092	0.0402798	0.0279265	0.0320869	0.0227907	0.0319801	-0.33657	2.80125	-0.225865	-0.796903	-1.77599
N_736	Normal_stable	43.5576	43.3283	43.6832	43.4574	43.5529	43.3211	0.14236	543.141	544.241	544.471	547.735	544.655	545.51	1.55945	0.472675	0.428927	0.496622	0.453554	0.471779	0.427567	0.0271531	0.524199	0.513309	0.511033	0.478734	0.509213	0.500755	0.0154337	-0.0437482	0.0239471	-0.0191212	-0.000895944	-0.0451079	-0.01089	-0.0131661	-0.0454653	-0.0149859	-0.0234447	0.0450833	0.0273278	0.0493226	0.0150127	0.0508368	-2.89763	-0.502689	-1.96891	-1.63051	-2.66227
N_737	Normal_stable	43.9236	43.7447	44.0492	43.838	43.9321	43.8435	0.104106	545.337	546.135	543.606	549.872	544.831	543.532	2.34247	0.542484	0.508363	0.56643	0.52615	0.544091	0.527199	0.0198568	0.502467	0.494571	0.519597	0.45758	0.507471	0.520326	0.0231831	-0.0341207	0.0239459	-0.0163335	0.00160764	-0.0152841	-0.00789619	0.0171292	-0.044887	0.00500363	0.0178581	0.0350225	0.0294418	0.0477663	0.00525555	0.0235057	-2.91418	0.62094	-1.91978	1.25992	2.27869
N_738	Normal_stable	43.8142	43.9601	43.9745	44.1331	43.8565	43.6889	0.153079	582.362	580.569	578.527	581.436	580.622	585.097	2.19731	0.521622	0.549436	0.552191	0.582432	0.529685	0.497713	0.0291977	0.13603	0.153777	0.173991	0.145203	0.153253	0.108963	0.0217464	0.0278139	0.0305691	0.0608105	0.00806327	-0.0239088	0.0177468	0.0379608	0.00917293	0.0172232	-0.027067	0.0329934	0.048739	0.0614985	0.0190173	0.0361145	0.567934	0.892844	0.149716	1.13294	-2.29432
N_739	Normal_stable	42.5613	42.3536	42.5605	42.4032	42.4637	42.6233	0.104449	537.753	537.467	540.544	537.793	536.154	535.962	1.64416	0.282631	0.243024	0.282491	0.252493	0.264019	0.294475	0.0199222	0.577525	0.58035	0.549904	0.577122	0.59335	0.595246	0.016272	-0.0396078	-0.000140438	-0.0301388	-0.0186119	0.0118434	0.00282492	-0.0276211	-0.000403614	0.0158246	0.0177203	0.0397084	0.0276215	0.0301415	0.0244299	0.0213137	3.07039	-1.57588	-3.1282	2.43696	0.981628
N_740	Normal_stable	41.516	41.5812	41.359	41.4551	41.4891	41.6318	0.095986	517.36	518.337	514.523	518.684	515.923	512.675	2.3402	0.083268	0.0957065	0.0533265	0.071653	0.0781355	0.105361	0.018308	0.779352	0.769676	0.807422	0.766247	0.793567	0.825719	0.0231606	0.0124385	-0.0299415	-0.0116151	-0.0051325	0.0220925	-0.00967599	0.0280699	-0.0131053	0.0142141	0.0463666	0.0157588	0.0410416	0.0175117	0.0151124	0.0513609	-0.661125	2.38845	-2.29598	1.91731	1.12615
N_741	Normal_stable	43.1833	43.2931	43.2169	43.2949	43.1251	43.2755	0.068707	546.135	544.283	543.579	545.94	540.844	546.883	2.21858	0.401283	0.422229	0.407691	0.422559	0.390177	0.418857	0.0131049	0.494564	0.512894	0.519864	0.496497	0.546927	0.487166	0.0219569	0.0209457	0.00640754	0.0212756	-0.0111064	0.0175736	0.0183299	0.0252993	0.00193297	0.0523629	-0.00739831	0.0278336	0.0260981	0.0213633	0.0535278	0.0190674	0.718895	1.32274	0.090605	1.7798	-0.398469
N_742	Normal_stable	43.8791	43.7106	44.0468	44.1552	44.1698	43.9641	0.17542	520.396	523.642	524.411	523.624	520.021	524.143	1.96164	0.533984	0.501851	0.565971	0.586647	0.589447	0.5502	0.0334589	0.749306	0.717182	0.709565	0.717351	0.753017	0.71222	0.019414	-0.0321332	0.0319869	0.0526631	0.0554635	0.0162165	-0.0321242	-0.039741	-0.0319552	0.00371137	-0.0370863	0.0454369	0.0510148	0.0615998	0.0555875	0.0404767	-2.35633	-0.893084	-0.545394	0.0668159	-1.15858
N_743	Normal_stable	43.11	43.1339	43.0988	43.0697	43.1034	43.1568	0.0300906	539.617	541.177	536.463	538.368	538.452	541.702	1.95082	0.3873	0.391854	0.385156	0.379619	0.38603	0.396228	0.00573936	0.559077	0.543635	0.590287	0.571434	0.5706	0.538437	0.0193069	0.00455444	-0.00214423	-0.00768064	-0.0012698	0.00892781	-0.0154425	0.0312094	0.0123562	0.011523	-0.0206406	0.0161001	0.031283	0.0145488	0.0115928	0.0224887	-1.284	1.63939	2.12695	1.68055	-1.16256
N_744	Normal_stable	44.1246	43.9352	44.0476	44.236	43.9774	44.1616	0.114492	537.585	535.672	536.218	537.312	537.325	538.889	1.12424	0.58081	0.54469	0.566136	0.602072	0.552735	0.587874	0.0218377	0.57919	0.598114	0.592716	0.581885	0.581761	0.566282	0.0111265	-0.0361203	-0.014674	0.0212623	-0.0280754	0.00706375	0.0189245	0.0135266	0.00269499	0.00257117	-0.0129073	0.0407776	0.0199573	0.0214324	0.0281929	0.0147138	2.65898	2.39686	0.126078	3.05027	-1.07005
N_745	Normal_stable	43.8868	43.6869	43.975	43.7767	43.675	43.9659	0.134171	552.149	548.738	552.129	553.33	552.645	551.668	1.59219	0.535465	0.497328	0.552275	0.514456	0.495069	0.550539	0.0255912	0.435052	0.468805	0.435243	0.423358	0.430136	0.439804	0.0157576	-0.0381377	0.0168098	-0.0210099	-0.0403966	0.0150732	0.0337529	0.000190691	-0.0116942	-0.00491654	0.00475201	0.0509288	0.0168108	0.0240452	0.0406946	0.0158045	2.41711	0.0113436	-2.63369	-3.02048	0.305399
N_746	Normal_stable	43.9774	44.0004	44.1114	44.0435	44.0442	44.0854	0.0501722	543.026	540.162	544.746	545.328	541.512	546.52	2.42161	0.552736	0.557136	0.578292	0.565351	0.565484	0.573338	0.00956962	0.525333	0.553681	0.508316	0.502554	0.540325	0.490756	0.0239663	0.00440029	0.025556	0.0126152	0.0127478	0.0206019	0.0283488	-0.0170168	-0.0227786	0.0149918	-0.0345768	0.0286883	0.0307031	0.0260386	0.0196789	0.0402492	1.41681	-0.587448	-1.06503	0.866121	-1.03345
N_747	Normal_stable	41.488	41.3295	41.4228	41.6903	41.51	41.4347	0.120944	537.652	541.374	541.614	535.347	532.129	541.82	4.00092	0.0779203	0.0476952	0.0654953	0.116505	0.0821119	0.0677613	0.0230683	0.578523	0.54169	0.539307	0.601333	0.633182	0.537276	0.0395965	-0.0302251	-0.012425	0.0385849	0.00419152	-0.0101591	-0.0368334	-0.0392163	0.0228097	0.0546587	-0.041247	0.0476472	0.0411376	0.0448227	0.0548192	0.0424797	-2.25797	-1.87762	0.533892	1.49426	-1.81229
N_748	Normal_stable	43.3298	43.5018	43.2166	43.515	43.5779	43.3827	0.135297	558.358	555.416	556.963	555.513	555.384	556.848	1.19475	0.429227	0.462029	0.407632	0.464537	0.476542	0.43931	0.025806	0.373602	0.402715	0.387404	0.401757	0.403033	0.388539	0.0118243	0.0328022	-0.0215948	0.0353103	0.0473146	0.010083	0.0291131	0.0138015	0.0281545	0.0294307	0.0149373	0.0438584	0.0256285	0.0451607	0.0557211	0.018022	0.725885	2.57291	0.67312	0.556455	0.977031
N_749	Normal_stable	43.4862	43.1396	43.4773	43.5381	43.3171	43.4109	0.146344	516.676	516.273	509.932	515.528	515.269	515.548	2.47643	0.459043	0.392951	0.457355	0.468942	0.426791	0.444695	0.0279131	0.786122	0.790108	0.852861	0.797478	0.80004	0.797278	0.0245088	-0.0660923	-0.00168777	0.00989922	-0.0322516	-0.0143478	0.00398506	0.0667386	0.0113559	0.0139178	0.0111557	0.0662123	0.06676	0.0150649	0.0351265	0.0181744	3.08137	1.59608	0.853823	2.7342	2.48071
N_750	Normal_stable	43.894	43.9093	43.6529	44.0285	43.8822	44.1516	0.166706	549.452	551.609	549.678	551.301	545.814	554.346	2.83833	0.536837	0.539759	0.490846	0.562483	0.534581	0.585961	0.0317968	0.461736	0.44039	0.4595	0.443443	0.497739	0.413308	0.0280905	0.00292194	-0.0459912	0.0256459	-0.00225643	0.0491236	-0.021346	-0.00223531	-0.0182929	0.0360038	-0.0484274	0.021545	0.0460455	0.0315015	0.0360745	0.0689807	-1.43476	-3.09303	-0.619588	1.63339	-0.778261
N_751	Normal_stable	44.7106	44.7198	44.5433	44.8358	44.727	44.9781	0.14499	563.275	561.799	563.069	559.981	563.311	565.415	1.80815	0.692591	0.694337	0.660669	0.716471	0.695723	0.743616	0.0276547	0.324935	0.339544	0.326971	0.357538	0.324583	0.303756	0.017895	0.00174609	-0.0319222	0.0238796	0.00313222	0.0510253	0.0146085	0.00203557	0.0326031	-0.00035224	-0.0211789	0.0147125	0.031987	0.0404129	0.00315197	0.055246	1.45183	3.07791	0.938633	-0.111986	-0.393427
N_752	Normal_stable	42.7355	42.8585	42.4903	42.6276	42.5892	42.6218	0.12742	549.903	549.422	547.217	549.279	549.266	547.67	1.08023	0.315875	0.33932	0.269105	0.295279	0.287957	0.294177	0.0243035	0.457273	0.462031	0.483859	0.463455	0.463577	0.479377	0.0106908	0.0234447	-0.0467698	-0.0205967	-0.027918	-0.0216985	0.00475887	0.0265865	0.00618223	0.00630452	0.022105	0.0239228	0.0537983	0.0215045	0.028621	0.0309751	0.200262	2.62469	2.84999	2.9195	2.34692
N_753	Normal_stable	41.8305	41.9481	41.7762	41.7668	41.9788	41.6151	0.13302	522.303	523.123	518.287	517.532	519.62	520.396	2.19612	0.143257	0.165689	0.132889	0.131109	0.171532	0.102164	0.0253717	0.730432	0.722314	0.770173	0.777644	0.756983	0.749305	0.0217346	0.0224322	-0.0103682	-0.0121484	0.028275	-0.0410926	-0.00811799	0.039741	0.0472118	0.0265506	0.0188729	0.023856	0.0410712	0.0487497	0.0387867	0.0452194	-0.347227	1.826	1.82265	0.753956	2.71105
N_754	Normal_stable	43.6561	43.4525	43.4286	43.638	43.507	43.5941	0.0968973	555.593	559.361	553.689	558.572	554.77	553.48	2.49922	0.491467	0.452626	0.448066	0.488004	0.463024	0.479624	0.0184818	0.400964	0.363673	0.419804	0.371477	0.409105	0.421871	0.0247344	-0.0388411	-0.0434005	-0.00346292	-0.0284423	-0.0118427	-0.0372917	0.0188395	-0.0294872	0.00814089	0.0209063	0.0538451	0.0473131	0.0296899	0.0295844	0.0240276	-2.37654	2.73205	-1.6877	2.86282	2.08619
N_755	Normal_stable	42.6511	42.8275	42.5943	43.0458	42.5466	42.7716	0.183702	534.751	534.495	536.528	529.781	538.543	537.02	3.04358	0.29976	0.333421	0.288938	0.375055	0.279831	0.322749	0.0350386	0.607236	0.60977	0.589649	0.656422	0.569701	0.584781	0.0301218	0.0336612	-0.0108217	0.0752952	-0.0199296	0.0229889	0.00253428	-0.0175865	0.0491863	-0.0375344	-0.0224543	0.0337564	0.0206493	0.089937	0.0424973	0.0321354	0.0751462	-2.12242	0.578654	-2.05891	-0.773635
N_756	Normal_stable	42.7329	42.6969	42.9206	42.5368	42.843	42.9954	0.166159	550.573	548.267	548.477	545.194	552.772	549.297	2.53073	0.315374	0.308495	0.351176	0.277976	0.33637	0.365436	0.0316924	0.450648	0.473464	0.471393	0.503875	0.428886	0.463272	0.0250463	-0.00687846	0.0358027	-0.0373977	0.0209966	0.0500627	0.0228162	0.0207455	0.0532273	-0.0217617	0.0126242	0.0238305	0.0413789	0.0650518	0.0302395	0.0516298	1.8636	0.525164	2.18327	-0.80329	0.247018
N_757	Normal_stable	45.5538	45.3056	45.7181	45.7187	45.5362	45.4298	0.16178	570.297	574.424	564.575	566.68	571.856	570.36	3.55381	0.853411	0.806068	0.884753	0.884866	0.850065	0.829774	0.0308572	0.255441	0.214592	0.312071	0.291239	0.240014	0.254818	0.0351715	-0.0473434	0.0313416	0.0314543	-0.00334654	-0.0236377	-0.0408496	0.05663	0.035798	-0.0154279	-0.0006232	0.0625307	0.0647244	0.0476537	0.0157866	0.0236459	-2.42969	1.06531	0.849896	-1.7844	-3.11523
N_758	Normal_stable	44.5329	44.7591	44.8063	44.445	44.5512	44.8761	0.174395	534.558	536.618	534.853	539.201	531.013	532.896	2.85249	0.658703	0.701841	0.710835	0.641934	0.66219	0.724146	0.0332633	0.609138	0.588752	0.606221	0.563197	0.644231	0.625595	0.0282307	0.0431386	0.0521319	-0.0167693	0.00348697	0.0654436	-0.0203866	-0.00291698	-0.0459413	0.0350929	0.0164563	0.0477133	0.0522134	0.0489062	0.0352657	0.0674809	-0.441475	-0.0558955	-1.92078	1.47176	0.246351
N_759	Normal_stable	41.8362	42.1211	41.6369	42.1219	42.1473	41.6643	0.238918	575.166	574.511	573.714	577.436	574.222	580.072	2.44202	0.144341	0.198686	0.106323	0.19883	0.203672	0.111553	0.0455702	0.207253	0.213736	0.221621	0.184787	0.216592	0.158693	0.0241683	0.0543453	-0.0380179	0.0544892	0.0593305	-0.0327879	0.00648372	0.0143688	-0.0224654	0.00933939	-0.0485592	0.0547307	0.0406427	0.0589387	0.060061	0.0585922	0.118745	2.78024	-0.391056	0.156132	-2.16469
N_760	Normal_stable	43.9671	44.1312	43.8267	44.0044	43.6805	44.2122	0.195037	535.062	539.879	534.057	537.241	533.416	539.419	2.75812	0.550785	0.582077	0.523997	0.557894	0.496106	0.597524	0.0372005	0.60415	0.55648	0.614103	0.582586	0.620445	0.561032	0.0272967	0.0312923	-0.0267874	0.00710896	-0.0546788	0.0467393	-0.0476703	0.00995332	-0.0215641	0.0162945	-0.0431181	0.0570234	0.0285768	0.0227057	0.057055	0.0635903	-0.989913	2.78583	-1.25235	2.85197	-0.745121
N_761	Normal_stable	45.8187	45.7913	45.9807	45.8569	45.6306	45.8965	0.11768	574.595	576.439	572.211	577.332	574.734	575.273	1.76265	0.90394	0.89872	0.934841	0.911228	0.868064	0.918791	0.0224458	0.212903	0.194656	0.236494	0.18582	0.211523	0.206189	0.0174447	-0.00522045	0.0309005	0.00728764	-0.0358763	0.0148505	-0.0182465	0.0235909	-0.0270826	-0.00137965	-0.00671376	0.0189786	0.0388764	0.028046	0.0359028	0.0162976	-1.84946	0.652051	-1.30793	-3.10316	-0.42459
N_762	Normal_stable	42.9403	42.8256	42.7512	42.6934	43.0845	43.2881	0.224087	550.249	548.796	545.966	550.441	548.546	551.816	2.02349	0.35493	0.333045	0.318859	0.307844	0.382433	0.421273	0.0427413	0.453852	0.468227	0.496241	0.451955	0.47071	0.43834	0.0200261	-0.0218849	-0.0360712	-0.0470861	0.0275025	0.0663432	0.0143745	0.0423885	-0.00189759	0.0168571	-0.0155127	0.0261835	0.055659	0.0471243	0.0322576	0.0681327	2.56044	2.27585	-3.10131	0.549873	-0.229698
N_763	Normal_stable	44.6802	44.6273	44.7524	44.735	44.7185	45.1664	0.194493	545.145	550.771	546.871	543.808	545.179	548.464	2.56154	0.686786	0.676708	0.700555	0.697251	0.69409	0.779524	0.0370967	0.504361	0.448689	0.487287	0.517598	0.504033	0.471517	0.0253512	-0.0100777	0.0137692	0.0104649	0.00730435	0.0927383	-0.0556725	-0.0170737	0.0132373	-0.000327716	-0.0328445	0.0565773	0.021934	0.0168743	0.00731169	0.0983827	-1.74987	-0.892129	0.901836	-0.0448359	-0.340379
N_764	Normal_stable	42.5099	42.5318	42.7359	42.7155	42.6367	42.4773	0.110425	539.855	539.774	536.393	537.113	541.951	537.311	2.13625	0.272846	0.277007	0.315944	0.312053	0.297031	0.266623	0.0210619	0.556721	0.557526	0.590983	0.583858	0.535977	0.581894	0.0211421	0.00416169	0.0430982	0.0392072	0.0241851	-0.00622239	0.000804591	0.0342621	0.0271371	-0.0207437	0.025173	0.00423875	0.0550577	0.0476825	0.0318625	0.0259306	0.190977	0.671671	0.605435	-0.708951	1.81312
N_765	Normal_stable	43.937	44.0964	43.8032	44.0453	44.0539	44.2036	0.137955	539.716	539.273	533.127	542.044	541.176	540.602	3.1944	0.545038	0.57544	0.519516	0.565697	0.567333	0.595885	0.026313	0.558091	0.562478	0.623306	0.535052	0.543651	0.549331	0.0316145	0.0304016	-0.0255221	0.0206581	0.0222941	0.0508464	0.00438665	0.0652151	-0.0230389	-0.0144407	-0.00876067	0.0307164	0.0700313	0.0309443	0.0265623	0.0515956	0.143301	1.94383	-0.839828	-0.574782	-0.170622
N_766	Normal_stable	44.0261	44.1485	43.9518	44.1436	44.0619	43.862	0.111603	576.141	572.51	577.678	572.058	577.834	579.527	3.04466	0.562025	0.585368	0.547857	0.584438	0.568862	0.53073	0.0212868	0.197598	0.233535	0.182392	0.238016	0.180844	0.164092	0.0301325	0.0233424	-0.0141679	0.0224132	0.00683684	-0.0312955	0.0359362	-0.0152061	0.0404173	-0.0167543	-0.0335067	0.0428519	0.0207835	0.0462159	0.0180955	0.0458488	0.994737	-2.32086	1.06447	-1.18336	-2.32209
N_767	Normal_stable	43.8917	44.085	43.9659	43.5757	44.0376	43.9457	0.180594	548.38	552.765	547.173	547.669	546.657	549.423	2.22319	0.536392	0.573255	0.550548	0.476127	0.564214	0.546702	0.0344456	0.472348	0.428953	0.484298	0.479385	0.489397	0.462026	0.0220026	0.0368635	0.0141566	-0.060265	0.0278224	0.0103104	-0.043395	0.0119497	0.0070366	0.0170495	-0.0103222	0.056939	0.0185258	0.0606745	0.0326308	0.0145895	-0.8666	0.701064	3.02536	0.549777	-0.78597
N_768	Normal_stable	41.7679	42.0825	41.7181	41.7028	41.7567	41.6826	0.149229	547.962	542.398	548.555	547.206	547.31	546.814	2.19928	0.131309	0.191325	0.121806	0.118903	0.129165	0.115039	0.0284632	0.476482	0.531552	0.470616	0.483967	0.482934	0.487847	0.0217659	0.0600154	-0.00950341	-0.0124065	-0.00214445	-0.0162699	0.0550702	-0.00586629	0.0074846	0.0064516	0.0113649	0.0814529	0.0111682	0.0144893	0.00679867	0.0198462	0.742455	-2.58856	2.59877	1.8917	2.53186
N_769	Normal_stable	43.23	43.0667	43.4914	43.451	43.2689	43.3513	0.15606	525.864	521.486	521.344	524.908	522.046	523.176	1.88182	0.410188	0.379031	0.460037	0.452331	0.417598	0.433324	0.0297661	0.695185	0.738519	0.73992	0.704651	0.73297	0.721784	0.0186241	-0.0311571	0.0498489	0.0421424	0.00740998	0.0231358	0.0433342	0.0447356	0.0094659	0.0377855	0.0265992	0.0533724	0.066979	0.0431924	0.0385052	0.0352531	2.19416	0.73139	0.22095	1.37715	0.854922
N_770	Normal_stable	44.1065	44.2619	44.2146	44.0032	44.0915	44.0342	0.101082	560.275	559.588	565.021	561.293	561.797	559.897	2.00228	0.577364	0.607007	0.597988	0.557659	0.574505	0.56357	0.01928	0.354629	0.361425	0.307652	0.344551	0.339566	0.358369	0.0198162	0.0296432	0.0206243	-0.0197053	-0.00285899	-0.013794	0.00679622	-0.0469769	-0.0100779	-0.0150628	0.00374009	0.0304123	0.0513049	0.0221328	0.0153318	0.014292	0.225372	-1.1571	-2.66884	-1.75837	2.87682
N_771	Normal_stable	42.7243	42.5766	42.7494	43.0975	42.5841	42.8014	0.190493	530.333	529.73	537.347	530.48	524.988	526.879	4.22481	0.313736	0.285565	0.31852	0.38491	0.286991	0.328436	0.0363337	0.650956	0.656923	0.581542	0.649505	0.70386	0.685141	0.0418123	-0.0281705	0.00478405	0.0711742	-0.026745	0.0147005	0.00596783	-0.0694131	-0.00145017	0.0529046	0.0341855	0.0287957	0.0695778	0.071189	0.0592806	0.0372123	2.93283	-1.50198	-0.0203722	2.03886	1.16468
N_772	Normal_stable	45.0714	45.0885	44.9841	45.0027	44.9376	44.7131	0.136073	560.664	560.621	559.786	559.008	565.418	559.901	2.29638	0.761402	0.764674	0.744763	0.748295	0.735881	0.693058	0.0259539	0.350775	0.351198	0.359469	0.367167	0.303724	0.358323	0.0227269	0.00327124	-0.0166392	-0.0131076	-0.0255209	-0.0683448	0.000423306	0.0086935	0.0163921	-0.0470507	0.00754799	0.00329852	0.0187734	0.0209883	0.0535265	0.0687603	0.128687	2.66013	2.24531	-2.0678	3.0316
N_773	Normal_stable	44.3875	44.1833	44.3993	44.3094	44.636	44.5357	0.160626	538.937	538.95	538.167	539.138	537.44	547.519	3.72607	0.630958	0.592004	0.633203	0.616064	0.678353	0.659226	0.0306371	0.565803	0.565674	0.573425	0.563813	0.580623	0.480872	0.0368763	-0.0389545	0.00224437	-0.0148943	0.0473948	0.028267	-0.000128881	0.00762162	-0.00199033	0.0148201	-0.0849313	0.0389548	0.00794521	0.0150267	0.0496578	0.0895117	-3.13828	1.28442	-3.00875	0.303062	-1.24951
N_774	Normal_stable	44.5679	44.5864	44.5748	44.5137	44.5004	44.4441	0.0550095	565.594	563.636	563.241	564.446	562.972	562.873	1.05063	0.665368	0.668896	0.666692	0.655033	0.652489	0.641766	0.0104923	0.301984	0.32136	0.325267	0.31335	0.327932	0.328918	0.010398	0.00352776	0.00132351	-0.0103348	-0.0128793	-0.0236023	0.0193758	0.0232832	0.0113662	0.0259476	0.0269337	0.0196943	0.0233208	0.0153622	0.0289681	0.035812	1.3907	1.51401	2.3087	2.03153	2.29037
N_775	Normal_stable	43.7582	43.781	44.4024	43.8356	43.7916	43.8654	0.246395	569.19	564.807	570.821	572.781	571.756	571.34	2.85768	0.510936	0.515273	0.6338	0.52569	0.517311	0.531371	0.0469962	0.266393	0.309778	0.250257	0.230858	0.241003	0.24512	0.028282	0.00433696	0.122863	0.0147534	0.00637414	0.020435	0.0433849	-0.0161364	-0.0355355	-0.0253901	-0.0212729	0.0436011	0.123918	0.0384764	0.026178	0.0294979	1.47116	-0.130589	-1.17728	-1.32483	-0.805485
N_776	Normal_stable	42.5456	42.4061	42.6374	42.2939	42.5558	42.5955	0.12983	519.429	520.185	516.72	518.903	516.135	517.509	1.60388	0.279648	0.253033	0.297146	0.231638	0.281594	0.289159	0.0247632	0.758877	0.751387	0.785684	0.764081	0.791476	0.777879	0.0158733	-0.0266157	0.0174972	-0.04801	0.00194523	0.00951078	-0.00748983	0.026807	0.00520396	0.0325993	0.019002	0.0276495	0.032012	0.0482913	0.0326573	0.0212492	-2.86728	0.992518	3.03362	1.5112	1.10674
N_777	Normal_stable	44.8761	44.4948	44.8314	44.8158	44.7006	44.9316	0.157257	536.489	539.486	537.793	537.871	534.81	534.121	2.0283	0.724164	0.65143	0.715635	0.712649	0.690686	0.734748	0.0299945	0.590036	0.560374	0.577122	0.576359	0.606651	0.613463	0.0200738	-0.0727338	-0.00852809	-0.0115147	-0.0334771	0.0105842	-0.0296623	-0.0129142	-0.0136772	0.0166151	0.023427	0.0785497	0.0154759	0.0178788	0.0373735	0.025707	-2.75436	-2.15443	-2.27056	2.6809	1.14645
N_778	Normal_stable	42.7209	42.8365	42.8771	42.6285	42.593	42.7377	0.111508	537.077	536.828	536.526	538.342	539.097	539.038	1.14862	0.313081	0.335129	0.342868	0.295451	0.288679	0.316289	0.0212685	0.584213	0.586675	0.589662	0.57169	0.564218	0.564806	0.0113677	0.0220473	0.0297869	-0.0176307	-0.0244026	0.00320802	0.002462	0.0054494	-0.0125222	-0.019995	-0.0194065	0.0221844	0.0302812	0.0216251	0.0315481	0.0196698	0.111208	0.180945	-2.52402	-2.45515	-1.40697
N_779	Normal_stable	43.9214	43.7088	43.8152	43.8158	43.7531	44.2301	0.188574	527.939	527.562	531.866	526.917	530.807	520.772	3.89047	0.542053	0.501515	0.521805	0.521925	0.509951	0.600941	0.0359678	0.674648	0.678384	0.635783	0.684763	0.646265	0.745581	0.0385033	-0.0405378	-0.0202476	-0.0201283	-0.0321017	0.0588877	0.00373629	-0.0388649	0.0101153	-0.0283821	0.070933	0.0407096	0.0438229	0.022527	0.0428493	0.0921914	3.04968	-2.05108	2.67591	-2.41761	0.877918
N_780	Normal_stable	43.9018	43.7257	43.8989	43.9234	43.9602	43.8965	0.0813884	546.677	544.027	544.745	544.402	542.111	549.889	2.67813	0.538313	0.504728	0.537768	0.542439	0.549462	0.537317	0.0155237	0.489204	0.515434	0.508321	0.511714	0.534394	0.457412	0.026505	-0.0335855	-0.000545255	0.00412608	0.0111491	-0.000996081	0.0262297	0.0191169	0.0225102	0.0451893	-0.0317919	0.0426144	0.0191247	0.0228853	0.0465443	0.0318075	2.47856	1.59931	1.38951	1.32891	-1.60212
N_781	Normal_stable	43.7785	43.8797	43.9215	43.6313	43.7724	43.7834	0.100902	550.708	551.846	549.919	551.499	549.03	553.856	1.68127	0.514804	0.534115	0.542084	0.486727	0.513631	0.515742	0.0192456	0.449312	0.438051	0.45712	0.441483	0.465913	0.418152	0.0166392	0.0193115	0.0272798	-0.0280763	-0.00117245	0.000938311	-0.0112611	0.00780805	-0.00782867	0.016601	-0.0311602	0.022355	0.0283753	0.0291474	0.0166423	0.0311743	-0.527924	0.278767	-2.86966	1.6413	-1.54069
N_782	Normal_stable	43.9393	43.8166	44.0057	43.9514	43.7457	43.814	0.100807	521.599	525.747	517.295	519.567	525.463	518.332	3.60661	0.545474	0.522071	0.55814	0.547778	0.508549	0.521582	0.0192275	0.737394	0.696349	0.779989	0.757509	0.69915	0.769727	0.035694	-0.0234035	0.0126658	0.00230394	-0.0369254	-0.0238924	-0.0410457	0.0425948	0.0201148	-0.038244	0.0323328	0.047249	0.044438	0.0202463	0.0531609	0.0402027	-2.089	1.28177	1.45675	-2.33865	2.20719
N_783	Normal_stable	43.5112	43.5898	43.5174	43.664	43.5441	43.6292	0.0623048	553.725	548.925	553.541	556.143	556.331	549.357	3.21495	0.463817	0.478808	0.465008	0.492956	0.470094	0.486333	0.0118838	0.419447	0.466957	0.421267	0.395517	0.393655	0.462683	0.0318178	0.0149909	0.00119082	0.029139	0.00627649	0.0225154	0.0475102	0.00181991	-0.02393	-0.0257923	0.0432364	0.0498192	0.00217489	0.0377058	0.026545	0.0487476	1.26515	0.991383	-0.687556	-1.33209	1.09069
N_784	Normal_stable	44.361	44.4483	44.3914	44.6021	44.4093	44.4463	0.084706	538.14	537.792	538.765	538.341	537.55	541.258	1.3504	0.625901	0.64256	0.631703	0.671891	0.635123	0.642176	0.0161565	0.573692	0.577141	0.567503	0.571699	0.579529	0.542831	0.0133647	0.0166587	0.00580168	0.04599	0.00922186	0.0162747	0.00344865	-0.0061893	-0.00199319	0.00583669	-0.0308616	0.0170119	0.00848333	0.0460332	0.0109137	0.0348899	0.204135	-0.817713	-0.0433125	0.564274	-1.08551
N_785	Normal_stable	43.9562	43.7932	43.8331	43.6606	44.205	43.8191	0.185986	529.481	525.103	536.524	528.056	529.916	530.893	3.77872	0.548696	0.517602	0.525224	0.492321	0.596149	0.522557	0.0354742	0.659386	0.702714	0.589685	0.673492	0.655082	0.645414	0.0373974	-0.0310943	-0.0234722	-0.0563751	0.0474526	-0.0261397	0.0433284	-0.0697011	0.014106	-0.00430445	-0.0139722	0.0533311	0.0735471	0.058113	0.0476474	0.0296396	2.19326	-1.89562	2.89641	-0.0904629	-2.65071
N_786	Normal_stable	44.0651	43.9712	44.0649	43.932	44.3319	44.0947	0.139833	558.265	559.285	554.718	554.456	561.325	559.238	2.74059	0.569473	0.551567	0.569425	0.544079	0.620349	0.575118	0.0266712	0.374522	0.364423	0.409622	0.412212	0.344233	0.364889	0.0271232	-0.0179062	-4.81662e-05	-0.0253945	0.0508754	0.00564438	-0.0100994	0.0350995	0.0376899	-0.0302892	-0.00963319	0.020558	0.0350995	0.0454468	0.0592093	0.011165	-2.62805	1.57217	2.1637	-0.537002	-1.04079
N_787	Normal_stable	43.8388	44.0235	44.0604	43.8304	44.1165	43.6201	0.186257	551.767	551.74	555.697	554.548	546.192	553.332	3.33243	0.526306	0.561541	0.568581	0.524702	0.579266	0.48459	0.0355258	0.438825	0.439093	0.399932	0.411303	0.494007	0.423335	0.0329806	0.035235	0.0422747	-0.00160443	0.0529599	-0.0417163	0.000267811	-0.0388932	-0.027522	0.0551824	-0.0154897	0.035236	0.0574441	0.0275687	0.0764843	0.0444992	0.00760056	-0.743761	-1.62903	0.805947	-2.78606
N_788	Normal_stable	45.0989	45.2902	45.1216	45.0329	45.3171	45.0224	0.12723	535.339	536.55	536.096	528.176	534.74	536.361	3.19256	0.766657	0.803137	0.770984	0.754063	0.808266	0.752053	0.0242674	0.601418	0.589428	0.593918	0.672309	0.60734	0.5913	0.0315962	0.0364799	0.00432708	-0.0125941	0.0416087	-0.0146043	-0.0119898	-0.00749956	0.0708913	0.00592195	-0.0101175	0.0383997	0.00865835	0.0720014	0.042028	0.0177666	-0.317548	-1.04748	1.74662	0.141375	-2.53573
N_789	Normal_stable	43.5982	43.6731	43.7515	43.5118	43.4921	43.7065	0.105942	516.19	524.198	514.848	517.636	511.69	513.246	4.40127	0.480412	0.494698	0.509652	0.463926	0.460178	0.501078	0.0202068	0.790932	0.711678	0.804209	0.776621	0.835467	0.820061	0.0435587	0.0142859	0.0292398	-0.0164862	-0.0202345	0.0206657	-0.0792538	0.0132772	-0.0143108	0.0445347	0.0291294	0.0805311	0.0321131	0.021831	0.048916	0.0357155	-1.39246	0.426242	-2.42671	1.99727	0.953761
N_790	Normal_stable	43.0265	43.0564	42.779	43.0077	42.8292	42.8646	0.117064	553.027	556.275	554.109	547.301	555.335	549.673	3.46657	0.371363	0.377068	0.324157	0.367787	0.333732	0.340496	0.0223283	0.426362	0.394215	0.415654	0.483027	0.403518	0.459553	0.0343081	0.00570594	-0.0472059	-0.00357535	-0.0376305	-0.0308665	-0.0321472	-0.0107084	0.0566645	-0.0228445	0.0331908	0.0326496	0.0484052	0.0567771	0.0440218	0.0453252	-1.39513	-2.91852	1.63381	-2.59599	2.31993
N_791	Normal_stable	44.5988	44.7459	44.5956	44.5804	44.4548	44.6628	0.0964022	568.896	568.773	569.596	568.21	568.727	561.843	2.8911	0.671272	0.699316	0.670646	0.667763	0.643798	0.683474	0.0183873	0.269304	0.270525	0.262382	0.276098	0.27098	0.339111	0.0286128	0.0280442	-0.000626384	-0.00350906	-0.0274743	0.0122017	0.00122127	-0.00692138	0.00679452	0.00167604	0.0698069	0.0280708	0.00694967	0.00764716	0.0275254	0.0708652	0.0435206	-1.66105	2.04752	3.08066	1.39775
N_792	Normal_stable	43.43	43.598	43.3203	43.3786	43.5474	43.7322	0.153408	511.629	504.695	512.471	509.079	515.804	510.313	3.71177	0.448324	0.48037	0.427417	0.438523	0.470731	0.505966	0.0292604	0.836067	0.904694	0.827735	0.861306	0.794745	0.849095	0.0367348	0.0320463	-0.0209072	-0.00980115	0.0224071	0.0576421	0.0686273	-0.00833154	0.0252388	-0.0413215	0.0130281	0.0757408	0.0225062	0.0270751	0.0470058	0.059096	1.13393	-2.76238	1.94121	-1.07391	0.222283
N_793	Normal_stable	44.6437	44.819	44.5962	44.7874	44.6367	44.7933	0.0974442	512.332	516.22	517.668	511.407	506.814	506.892	4.54545	0.679833	0.713264	0.670771	0.707244	0.6785	0.70836	0.0185861	0.82911	0.79063	0.776305	0.838262	0.883723	0.882948	0.0449856	0.0334304	-0.00906259	0.0274111	-0.00133345	0.0285268	-0.03848	-0.0528052	0.00915171	0.0546131	0.0538378	0.0509736	0.0535772	0.0288985	0.0546293	0.0609285	-0.855504	-1.74076	0.322233	1.59521	1.08354
N_794	Normal_stable	45.4778	45.396	45.3157	45.3325	45.5827	45.7368	0.162506	543.087	542.199	545.421	543.102	543.213	536.882	2.87032	0.838915	0.823316	0.807999	0.811213	0.858923	0.888318	0.0309958	0.524731	0.533519	0.501636	0.524582	0.523488	0.586138	0.0284071	-0.0156	-0.030917	-0.0277025	0.0200074	0.0494025	0.0087882	-0.0230945	-0.000149086	-0.00124316	0.0614075	0.0179051	0.0385903	0.0277029	0.0200459	0.078813	2.62856	-2.50002	-3.13621	-0.0620555	0.893316
N_795	Normal_stable	43.9159	44.1353	43.8206	44.0382	43.9485	43.879	0.113883	557.431	554.758	558.591	555.074	562.475	558.08	2.80535	0.541014	0.582862	0.522827	0.564329	0.547231	0.533964	0.0217216	0.382769	0.409227	0.37129	0.406096	0.332857	0.376353	0.0277641	0.0418486	-0.0181867	0.0233156	0.00621692	-0.0070494	0.0264582	-0.0114791	0.023327	-0.0499123	-0.00641597	0.049511	0.0215064	0.0329813	0.050298	0.00953198	0.563786	-2.57856	0.785644	-1.44688	-2.4032
N_796	Normal_stable	43.3808	43.089	43.2972	43.2159	43.2013	43.5413	0.158212	559.594	554.948	558.188	564.294	563.963	562.359	3.65569	0.438947	0.383294	0.423006	0.407488	0.404705	0.469553	0.0301767	0.36137	0.407349	0.375283	0.314848	0.318125	0.334004	0.0361798	-0.0556528	-0.0159416	-0.0314587	-0.034242	0.030606	0.0459788	0.0139123	-0.0465223	-0.0432454	-0.0273662	0.0721893	0.0211586	0.0561603	0.0551605	0.0410565	2.4511	2.42406	-2.16537	-2.24052	-0.72957
N_797	Normal_stable	43.3802	43.4819	43.265	43.4452	43.2071	43.1848	0.125901	504.095	509.971	501.577	501.787	506.498	500.942	3.51817	0.438843	0.458237	0.416863	0.451237	0.405813	0.401567	0.0240138	0.91063	0.852478	0.93555	0.933468	0.886851	0.941831	0.0348188	0.019394	-0.0219799	0.0123941	-0.0330296	-0.0372759	-0.0581514	0.0249208	0.0228389	-0.0237788	0.0312013	0.0613002	0.033229	0.0259852	0.0406987	0.0486108	-1.24889	2.29357	1.07359	-2.51762	2.44467
N_798	Normal_stable	44.9793	44.9298	44.9933	45.3483	44.8503	45.0954	0.17424	519.107	521.7	517.825	520.892	514.762	518.817	2.4544	0.743848	0.734401	0.746514	0.814226	0.719239	0.765986	0.0332337	0.762056	0.736398	0.77475	0.744396	0.805061	0.764931	0.0242908	-0.00944733	0.00266593	0.0703779	-0.0246093	0.0221382	-0.0256575	0.0126936	-0.0176604	0.0430049	0.00287456	0.0273415	0.0129706	0.0725599	0.0495484	0.022324	-1.9236	1.36378	-0.24586	2.09056	0.129124
N_799	Normal_stable	43.2489	43.2016	43.1753	43.6381	43.3764	43.3057	0.169999	558.755	557.114	554.484	558.163	554.105	556.7	1.89985	0.413784	0.404768	0.399749	0.488028	0.438115	0.424619	0.0324249	0.369668	0.385908	0.411935	0.375532	0.415686	0.390011	0.0188025	-0.0090158	-0.0140347	0.0742444	0.0243313	0.0108351	0.0162397	0.0422672	0.00586416	0.0460184	0.0203429	0.0185745	0.0445364	0.0744757	0.0520548	0.0230485	2.0776	1.89139	0.0788208	1.08443	1.08139
N_800	Normal_stable	42.7272	42.8598	42.5442	42.8762	42.8742	42.7281	0.130195	544.56	543.581	543.633	539.567	539.274	543.53	2.30828	0.314282	0.339569	0.279372	0.342696	0.34232	0.314463	0.0248329	0.510157	0.51984	0.519328	0.559568	0.562465	0.520348	0.0228447	0.0252869	-0.0349101	0.0284141	0.0280384	0.000181065	0.00968345	0.00917121	0.0494108	0.0523081	0.010191	0.0270776	0.0360946	0.0569981	0.0593489	0.0101927	0.365716	2.88469	1.04892	1.07875	1.55303
N_801	Normal_stable	44.7905	44.6374	45.1	44.8063	44.9251	44.5167	0.206091	534.451	533.73	538.096	539.052	536.942	532.565	2.59679	0.707835	0.678622	0.766861	0.710841	0.733495	0.655609	0.039309	0.6102	0.617339	0.574129	0.564671	0.585547	0.628864	0.0257	-0.0292134	0.0590257	0.00300626	0.0256601	-0.0522261	0.00713944	-0.0360711	-0.0455291	-0.0246532	0.0186645	0.0300732	0.0691748	0.0456282	0.035584	0.055461	2.9019	-0.548547	-1.50486	-0.765387	2.79836
N_802	Normal_stable	42.5243	42.3005	42.5719	42.417	42.6128	42.516	0.113904	501.13	502.232	496.477	496.739	497.964	501.85	2.63436	0.275592	0.232903	0.284665	0.255112	0.292461	0.273993	0.0217255	0.939975	0.929065	0.986021	0.983431	0.971307	0.932853	0.0260718	-0.0426893	0.00907302	-0.0204804	0.0168687	-0.00159886	-0.0109102	0.0460458	0.0434554	0.0313313	-0.00712253	0.0440614	0.0469311	0.0480397	0.0355837	0.00729978	-2.89138	1.37625	2.01122	1.07691	-1.79162
N_803	Normal_stable	42.6038	42.7457	42.4303	42.2913	42.5136	42.6676	0.165653	564.642	564.685	565.905	566.559	561.222	561.35	2.27051	0.290753	0.317809	0.257646	0.231148	0.273541	0.30291	0.0315959	0.311402	0.310977	0.298911	0.292431	0.34525	0.343988	0.0224709	0.027056	-0.0331063	-0.0596046	-0.0172118	0.0121571	-0.000425395	-0.0124915	-0.0189713	0.0338476	0.0325853	0.0270594	0.0353845	0.0625509	0.0379724	0.0347793	-0.0157214	-2.78079	-2.83344	2.04123	1.2137
N_804	Normal_stable	44.0305	43.8744	44.0171	44.2629	43.9566	43.8224	0.154481	518.937	516.891	520.843	520.715	513.172	517.124	2.88529	0.562876	0.533092	0.560306	0.607188	0.548767	0.523168	0.0294651	0.763739	0.783995	0.744877	0.746141	0.820794	0.781689	0.0285552	-0.0297834	-0.00256963	0.0443119	-0.0141092	-0.0397079	0.0202565	-0.0188624	-0.0175985	0.0570546	0.0179501	0.0360191	0.0190366	0.0476786	0.0587733	0.0435766	2.54433	-1.70619	-0.378047	1.81322	2.71703
N_805	Normal_stable	43.101	43.2386	43.1292	43.3716	43.1177	43.0964	0.109312	527.232	524.429	530.069	526.935	522.06	525.438	2.72966	0.385571	0.411819	0.390965	0.437198	0.388761	0.384696	0.0208497	0.68165	0.709386	0.653567	0.684588	0.732838	0.6994	0.0270151	0.0262482	0.00539444	0.0516269	0.00319021	-0.000874975	0.0277354	-0.0280827	0.00293773	0.0511879	0.0177501	0.0381866	0.0285961	0.0517104	0.0512872	0.0177717	0.812941	-1.38102	0.0568419	1.50855	1.62005
N_806	Normal_stable	43.7268	43.6072	43.7191	43.7588	43.8468	43.5015	0.121531	550.294	551.36	553.715	549.642	545.719	549.632	2.61942	0.50495	0.482136	0.503483	0.51104	0.52784	0.461971	0.0231804	0.453404	0.442853	0.419551	0.45986	0.498685	0.459962	0.025924	-0.022814	-0.00146746	0.00608958	0.0228895	-0.0429797	-0.0105512	-0.0338524	0.00645644	0.0452816	0.00655863	0.0251358	0.0338842	0.00887517	0.0507381	0.0434773	-2.7084	-1.61412	0.814631	1.10277	2.99016
N_807	Normal_stable	43.7962	43.7593	44.0056	43.5198	43.7745	43.6025	0.16887	534.217	534.102	531.902	539.478	531.521	537.463	3.12904	0.518178	0.511142	0.558115	0.465464	0.514035	0.481232	0.0322094	0.612519	0.613654	0.635431	0.560449	0.639199	0.580389	0.0309676	-0.00703598	0.0399369	-0.0527144	-0.00414325	-0.0369458	0.00113455	0.0229118	-0.0520704	0.0266801	-0.0321299	0.00712687	0.0460424	0.0740955	0.0269999	0.0489624	2.98172	0.520857	-2.36234	1.72486	-2.4258
N_808	Normal_stable	43.3773	43.5577	43.8894	43.4176	43.2581	43.4879	0.216996	528.674	529.727	531.397	532.162	524.742	530.528	2.64975	0.438286	0.472681	0.535954	0.445966	0.415541	0.459373	0.041389	0.667374	0.65695	0.640426	0.632856	0.706292	0.649032	0.0262242	0.0343955	0.0976687	0.0076802	-0.022745	0.0210877	-0.010424	-0.0269479	-0.0345175	0.0389184	-0.0183417	0.0359404	0.101318	0.0353616	0.0450775	0.0279483	-0.294263	-0.269214	-1.35186	2.09969	-0.715867
N_809	Normal_stable	44.3565	44.3059	44.1485	44.3975	44.5209	44.4273	0.126086	553.271	550.516	552.849	547.831	554.624	553.84	2.53161	0.625056	0.615397	0.585376	0.632878	0.656399	0.638559	0.0240491	0.423944	0.451205	0.42812	0.477782	0.410553	0.418309	0.0250549	-0.0096593	-0.0396799	0.0078218	0.0313424	0.0135027	0.027261	0.00417558	0.0538377	-0.0133917	-0.00563556	0.0289217	0.039899	0.0544029	0.0340835	0.0146316	1.91132	3.03675	1.42652	-0.403793	-0.395385
N_810	Normal_stable	44.7567	44.5463	44.714	44.5203	44.9262	44.485	0.170981	566.418	567.765	564.805	566.241	569.411	566.561	1.56324	0.701379	0.661246	0.693244	0.656295	0.733713	0.649565	0.0326122	0.293829	0.280501	0.309797	0.295584	0.264209	0.292418	0.0154711	-0.0401328	-0.00813443	-0.0450841	0.0323343	-0.0518141	-0.0133281	0.0159678	0.00175467	-0.0296202	-0.00141161	0.0422881	0.0179203	0.0451182	0.0438504	0.0518333	-2.82095	2.04196	3.10269	-0.741618	-3.11436
N_811	Normal_stable	43.2944	43.3295	43.0811	43.2568	43.4028	43.0972	0.129097	582.654	582.741	578.795	582.26	582.143	582.003	1.48387	0.422473	0.429155	0.381776	0.415301	0.443148	0.384858	0.0246234	0.133142	0.132285	0.171337	0.137044	0.138199	0.139583	0.0146856	0.00668142	-0.0406973	-0.00717197	0.0206744	-0.0376159	-0.000856612	0.0381953	0.00390183	0.00505709	0.00644122	0.00673611	0.0558136	0.00816465	0.0212839	0.0381634	-0.127512	2.3879	2.64334	0.239896	2.972
N_812	Normal_stable	43.5385	43.4868	43.5021	43.3775	43.5407	43.4398	0.0628612	547.508	546.574	544.768	548.856	544.472	550.631	2.38034	0.469031	0.459161	0.462092	0.438318	0.469439	0.450204	0.0119899	0.480982	0.490221	0.508099	0.467636	0.511022	0.450072	0.0235579	-0.00987023	-0.00693915	-0.030713	0.0004087	-0.0188269	0.0092387	0.0271167	-0.0133458	0.0300395	-0.0309097	0.0135194	0.0279905	0.0334872	0.0300423	0.036192	2.38923	1.82132	-2.73168	1.55719	-2.11787
N_813	Normal_stable	45.0267	44.9863	45.1231	45.0585	45.2325	44.9547	0.101278	541.122	544.724	537.168	542.7	537.384	546.179	3.73024	0.752873	0.745167	0.771271	0.758936	0.79213	0.739156	0.0193173	0.544176	0.508527	0.583315	0.528566	0.581178	0.494131	0.0369176	-0.00770637	0.0183979	0.00606244	0.039257	-0.0137175	-0.0356493	0.0391394	-0.0156098	0.0370022	-0.0500449	0.0364727	0.0432478	0.0167457	0.0539469	0.0518909	-1.78369	1.13139	-1.20035	0.755839	-1.83833
N_814	Normal_stable	43.4725	43.6722	43.3392	43.4696	43.4824	43.4864	0.106469	587.67	587.796	585.693	591.336	582.963	586.445	2.76383	0.456447	0.49453	0.431015	0.45588	0.458335	0.459095	0.0203075	0.0835012	0.0822581	0.103063	0.047219	0.130086	0.0956239	0.0273532	0.038083	-0.0254321	-0.000567316	0.00188764	0.00264825	-0.00124304	0.0195621	-0.0362822	0.0465844	0.0121228	0.0381033	0.0320853	0.0362866	0.0466226	0.0124087	-0.0326288	2.48592	-1.58643	1.5303	1.35572
N_815	Normal_stable	42.64	42.3281	42.8767	43.0428	42.8032	42.7997	0.243802	557.142	555.544	556.948	560.589	558.326	558.061	1.69479	0.297653	0.23816	0.342796	0.374489	0.328778	0.328115	0.0465018	0.385628	0.401445	0.387549	0.351522	0.373914	0.376533	0.0167731	-0.0594928	0.0451432	0.0768359	0.0311256	0.0304621	0.0158166	0.00192048	-0.0341065	-0.0117144	-0.00909523	0.0615594	0.0451841	0.0840655	0.033257	0.0317909	2.88175	0.0425163	-0.41776	-0.35996	-0.290149
N_816	Normal_stable	43.0839	42.9361	42.9558	42.8141	43.1131	42.8978	0.113348	539.313	538.354	541.978	538.662	544.518	541.838	2.41055	0.38231	0.354129	0.35788	0.330864	0.387889	0.346824	0.0216195	0.562082	0.571576	0.535707	0.568529	0.51057	0.53709	0.0238568	-0.0281808	-0.0244304	-0.0514467	0.00557839	-0.0354858	0.0094943	-0.026375	0.00644713	-0.0515119	-0.0249919	0.0297372	0.0359511	0.051849	0.051813	0.0434032	2.81663	-2.31794	3.01693	-1.46292	-2.528
N_817	Normal_stable	45.2036	44.898	45.0271	44.9295	45.2357	45.2935	0.168398	535.513	536.665	534.164	528.09	532.457	534.822	3.05089	0.786622	0.728325	0.752953	0.734338	0.79275	0.803771	0.0321196	0.599688	0.588286	0.613038	0.673161	0.629935	0.606528	0.0301942	-0.0582973	-0.0336695	-0.052284	0.00612771	0.0171489	-0.0114024	0.0133501	0.0734723	0.0302471	0.00683987	0.059402	0.0362196	0.0901765	0.0308615	0.0184627	-2.94844	2.7641	2.18928	1.37091	0.379515
N_818	Normal_stable	44.9331	44.8439	44.714	44.838	44.6183	44.9039	0.119881	534.236	529.565	535.136	534.037	533.574	536.592	2.35761	0.735036	0.718013	0.693238	0.716885	0.674986	0.729454	0.0228655	0.612332	0.658556	0.603424	0.614296	0.618886	0.589013	0.0233329	-0.0170229	-0.0417978	-0.018151	-0.0600501	-0.00558217	0.046224	-0.00890818	0.00196377	0.00655379	-0.023319	0.0492589	0.0427366	0.0182569	0.0604067	0.0239778	1.92365	-2.93161	3.03382	3.03288	-1.80576
N_819	Normal_stable	42.9186	42.8514	43.0494	43.1413	42.8387	42.8254	0.129721	512.119	507.077	509.668	512.574	512.283	511.612	2.13726	0.350796	0.337971	0.37574	0.393262	0.335556	0.333016	0.0247424	0.831223	0.881116	0.855479	0.826714	0.829593	0.836238	0.0211522	-0.012825	0.0249439	0.0424665	-0.0152399	-0.0177796	0.0498934	0.0242564	-0.00450921	-0.00163001	0.00501526	0.0515154	0.0347933	0.0427053	0.0153268	0.0184734	1.8224	0.771427	-0.105786	-3.03504	2.86666
N_820	Normal_stable	45.6971	45.7833	45.7002	45.8889	45.6491	45.5952	0.10397	519.433	521.095	514.084	518.937	518.485	520.552	2.49359	0.880747	0.897192	0.881344	0.91733	0.871593	0.861309	0.0198307	0.758833	0.742386	0.811775	0.763738	0.76822	0.747762	0.0246786	0.0164442	0.000597136	0.0365828	-0.00915408	-0.0194385	-0.0164464	0.0529421	0.00490553	0.00938735	-0.0110706	0.0232572	0.0529455	0.0369102	0.0131118	0.0223699	-0.785464	1.55952	0.133299	2.34361	-2.62389
N_821	Normal_stable	43.6637	43.8932	43.7628	43.5796	43.5387	43.5717	0.136779	549.993	547.828	552.721	554.654	552.992	551.397	2.42365	0.492908	0.536679	0.511812	0.476866	0.469057	0.475354	0.0260885	0.456381	0.477814	0.429385	0.410259	0.426708	0.442494	0.0239865	0.0437708	0.0189031	-0.0160426	-0.0238513	-0.0175545	0.0214332	-0.0269958	-0.0461213	-0.0296729	-0.0138869	0.0487367	0.032956	0.0488318	0.0380705	0.0223831	0.45535	-0.95992	-1.90554	-2.24785	-2.47232
N_822	Normal_stable	44.3307	44.3495	44.2434	44.2146	44.2314	44.373	0.0683652	578.342	576.459	575.112	579.276	580.066	576.378	1.91974	0.620125	0.623709	0.603476	0.597979	0.601194	0.628194	0.0130397	0.175824	0.194457	0.207789	0.166578	0.158758	0.195261	0.0189994	0.00358421	-0.0166492	-0.0221453	-0.018931	0.00806884	0.0186334	0.031965	-0.00924615	-0.0170661	0.0194368	0.018975	0.036041	0.023998	0.0254879	0.0210451	1.38076	2.05099	-2.74607	-2.40795	1.17731
N_823	Normal_stable	43.7664	43.7501	43.8992	43.7281	43.8906	43.5973	0.112421	518.818	518.994	515.491	519.211	514.474	515.906	2.09249	0.512493	0.509385	0.537828	0.505194	0.536182	0.480248	0.0214427	0.764921	0.763175	0.797846	0.761031	0.807916	0.793735	0.020709	-0.00310867	0.0253344	-0.0072996	0.0236883	-0.0322457	-0.00174672	0.0329246	-0.00389025	0.0429947	0.0288137	0.00356579	0.0415434	0.00827153	0.0490885	0.0432437	-2.62967	0.914952	-2.65194	1.06722	2.41234
N_824	Normal_stable	43.3057	42.9985	43.5116	43.1628	43.4474	43.1611	0.193918	526.686	524.675	527.013	529.01	522.524	526.861	2.23764	0.424631	0.366028	0.463898	0.397364	0.451651	0.397037	0.0369872	0.687054	0.706949	0.683813	0.664052	0.728241	0.685319	0.0221456	-0.0586029	0.0392669	-0.0272667	0.0270201	-0.0275943	0.0198945	-0.00324128	-0.0230025	0.0411867	-0.00173486	0.0618877	0.0394004	0.0356734	0.0492588	0.0276488	2.81432	-0.082358	-2.44082	0.990187	-3.07881
N_825	Normal_stable	42.3632	42.6171	42.359	42.6497	42.4813	42.2699	0.15283	538.769	541.723	544.335	538.523	535.083	542.207	3.29988	0.244849	0.29329	0.244062	0.2995	0.267386	0.227053	0.0291502	0.567468	0.538231	0.512378	0.569899	0.603952	0.533439	0.0326584	0.0484409	-0.000786857	0.0546515	0.0225371	-0.0177953	-0.0292376	-0.0550903	0.00243085	0.0364835	-0.0340291	0.0565806	0.0550959	0.0547056	0.0428832	0.0384012	-0.543041	-1.58508	0.0444497	1.01744	-2.05263
N_826	Normal_stable	44.1662	44.0234	44.0063	44.297	44.1442	44.0709	0.108361	539.782	542.036	537.618	543.661	537.341	532.161	4.06619	0.588757	0.56151	0.55825	0.613701	0.584558	0.57057	0.0206683	0.557439	0.53513	0.578861	0.519055	0.581605	0.63287	0.0402424	-0.0272469	-0.0305078	0.0249432	-0.00419914	-0.0181874	-0.0223097	0.0214217	-0.0383843	0.0241654	0.075431	0.0352153	0.0372775	0.0457769	0.0245275	0.0775926	-2.45549	2.52941	-0.994541	1.74284	1.80739
N_827	Normal_stable	45.7052	45.5856	45.7599	45.5731	45.6045	45.4301	0.114798	559.743	559.128	553.462	559.609	560.052	558.602	2.48775	0.882303	0.859485	0.892729	0.857094	0.863094	0.829824	0.0218961	0.359893	0.365976	0.422055	0.361213	0.356837	0.37118	0.0246208	-0.022818	0.0104256	-0.0252096	-0.0192089	-0.052479	0.00608347	0.0621624	0.00131984	-0.00305609	0.0112876	0.023615	0.0630306	0.0252441	0.0194505	0.0536792	2.88104	1.40463	3.08929	-2.98382	2.92973
N_828	Normal_stable	43.3356	43.333	43.3617	43.5683	43.2344	43.4151	0.111583	525.827	529.287	520.749	525.46	526.258	522.347	3.03207	0.430321	0.429835	0.435297	0.474717	0.411022	0.445494	0.0212829	0.695554	0.661312	0.745811	0.699184	0.691284	0.729996	0.0300079	-0.000485563	0.00497599	0.0443966	-0.0192989	0.0151738	-0.0342428	0.0502571	0.00362931	-0.00427032	0.0344415	0.0342462	0.0505029	0.0445447	0.0197657	0.0376359	-1.58498	1.47211	0.0815663	-2.92383	1.15582
N_829	Normal_stable	42.4828	42.636	42.7792	42.7578	42.2261	42.5634	0.204549	544.278	541.303	545.412	541.191	544.423	547.597	2.46338	0.267666	0.296883	0.324205	0.320122	0.218707	0.283044	0.0390149	0.512947	0.542386	0.501725	0.543493	0.511515	0.480097	0.0243797	0.029217	0.0565392	0.0524557	-0.0489591	0.0153778	0.0294391	-0.0112218	0.0305457	-0.0014318	-0.0328499	0.0414764	0.0576421	0.0607013	0.04898	0.0362712	0.789185	-0.195932	0.527314	-3.11236	-1.13297
N_830	Normal_stable	41.3737	41.0795	41.493	41.347	41.7068	41.3003	0.208478	519.595	517.866	518.828	515.416	520.816	520.925	2.07195	0.0561131	0	0.0788853	0.0510357	0.119658	0.0421249	0.0397642	0.757234	0.774346	0.764824	0.798584	0.745146	0.744064	0.0205057	-0.0561131	0.0227722	-0.00507741	0.0635446	-0.0139882	0.0171115	0.00759028	0.0413495	-0.0120882	-0.0131701	0.0586641	0.0240039	0.04166	0.0646842	0.0192125	2.8456	0.321732	1.69298	-0.187985	-2.38631
N_831	Normal_stable	44.3065	44.1914	44.4674	44.2462	44.3565	44.5103	0.1243	544.899	542.812	544.055	543.924	541.72	540.808	1.55175	0.615521	0.593564	0.646204	0.604012	0.625041	0.654384	0.0237085	0.506803	0.527458	0.515157	0.516451	0.538262	0.547284	0.0153575	-0.0219564	0.0306836	-0.0115088	0.0095207	0.038864	0.0206552	0.00835395	0.00964863	0.031459	0.040481	0.030145	0.0318005	0.0150183	0.0328681	0.056117	2.38672	0.265818	2.44389	1.27692	0.805775
N_832	Normal_stable	42.7696	42.5376	42.6723	42.6429	42.5631	42.4992	0.100039	575.625	576.469	573.076	577.154	573.027	576.25	1.78405	0.322362	0.278122	0.303812	0.298204	0.282984	0.270794	0.0190809	0.202713	0.194353	0.227932	0.187579	0.228419	0.196525	0.0176565	-0.0442397	-0.0185495	-0.0241575	-0.039378	-0.0515681	-0.00835931	0.0252189	-0.0151336	0.025706	-0.00618737	0.0450225	0.0313062	0.0285064	0.0470258	0.051938	-2.95484	2.20498	-2.58195	2.56325	-3.02218
N_833	Normal_stable	43.7716	43.6318	43.6741	43.6566	43.7307	43.6324	0.0567118	543.814	547.836	546.729	546.789	543.141	544.816	1.87099	0.513485	0.486828	0.494887	0.491546	0.505687	0.486935	0.010817	0.51754	0.477733	0.488689	0.488093	0.524199	0.507623	0.0185169	-0.0266565	-0.0185975	-0.0219386	-0.00779836	-0.0265503	-0.039807	-0.0288515	-0.0294472	0.00665858	-0.00991673	0.0479079	0.034326	0.0367211	0.0102543	0.0283419	-2.16086	-2.14336	-2.2111	2.43487	-2.78413
N_834	Normal_stable	44.3642	44.0389	44.466	44.4111	44.5124	44.5846	0.191203	547.329	545.991	550.338	542.447	545.837	549.385	2.82735	0.626517	0.564466	0.645941	0.63547	0.654781	0.668553	0.0364692	0.482747	0.495988	0.452967	0.531069	0.497515	0.462398	0.0279819	-0.0620505	0.0194243	0.00895284	0.0282643	0.0420359	0.0132411	-0.0297804	0.0483215	0.0147682	-0.0203488	0.0634475	0.0355552	0.0491439	0.03189	0.0467022	2.93135	-0.99284	1.3876	0.481487	-0.450833
N_835	Normal_stable	45.6667	45.5	45.7284	45.5161	45.904	45.4247	0.177653	535.578	536.395	532.404	537.902	540.221	530.874	3.45894	0.874952	0.843161	0.886716	0.846233	0.920202	0.828797	0.0338848	0.599045	0.590966	0.630461	0.576048	0.553099	0.6456	0.0342326	-0.0317916	0.0117636	-0.0287196	0.0452501	-0.0461556	-0.00807957	0.0314157	-0.0229974	-0.0459465	0.0465546	0.0328022	0.0335459	0.0367926	0.0644876	0.0655566	-2.89272	1.21251	-2.46639	-0.793034	2.35189
N_836	Normal_stable	44.3855	44.4435	44.5502	44.4603	44.0484	44.4012	0.17313	570.35	568.374	568.45	572.766	576.947	570.036	3.25867	0.630581	0.641643	0.661999	0.644845	0.566286	0.633583	0.0330221	0.254919	0.274475	0.273718	0.231006	0.189627	0.258025	0.0322505	0.0110613	0.0314175	0.0142633	-0.0642953	0.00300166	0.0195556	0.018799	-0.0239129	-0.0652925	0.00310623	0.0224672	0.0366123	0.0278437	0.0916351	0.00431957	1.05603	0.539214	-1.03298	-2.3485	0.802516
N_837	Normal_stable	43.4227	43.7334	43.2492	43.6538	43.4351	43.276	0.196276	587.67	596.107	587.097	589.095	580.799	590.223	4.96299	0.446942	0.506207	0.413848	0.491022	0.449313	0.418952	0.0374368	0.0835012	0	0.0891696	0.0693952	0.151504	0.0582358	0.049118	0.0592649	-0.033094	0.0440797	0.00237132	-0.0279895	-0.0835012	0.00566844	-0.014106	0.0680032	-0.0252654	0.102395	0.0335759	0.0462817	0.0680445	0.0377061	-0.953557	2.97196	-0.309713	1.53594	-2.4073
N_838	Normal_stable	42.214	41.9604	42.4452	42.3575	42.3991	42.1453	0.183265	559.772	560.486	561.343	560.02	555.129	560.265	2.20918	0.216401	0.168031	0.260498	0.243773	0.251693	0.203285	0.0349552	0.359607	0.352538	0.344056	0.357151	0.405554	0.354724	0.0218639	-0.0483693	0.044097	0.0273726	0.0352929	-0.0131156	-0.0070691	-0.0155507	-0.00245562	0.0459466	-0.00488266	0.0488831	0.0467587	0.0274825	0.0579368	0.0139949	-2.99647	-0.339032	-0.0894716	0.915794	-2.78521
N_839	Normal_stable	41.6491	41.4243	41.494	41.396	41.544	41.7153	0.12556	526.397	533.171	526.321	522.266	524.788	523.534	3.8246	0.108642	0.0657739	0.0790592	0.0603722	0.0885953	0.121273	0.0239488	0.689907	0.622871	0.690665	0.730795	0.705836	0.718246	0.0378515	-0.0428682	-0.0295829	-0.0482699	-0.0200469	0.012631	-0.0670356	0.000758517	0.0408886	0.0159295	0.0283393	0.0795705	0.0295926	0.0632603	0.0256052	0.0310267	-2.13974	3.11596	2.4388	2.47015	1.15152
N_840	Normal_stable	42.9564	42.9229	42.9015	43.1299	43.0066	42.7339	0.130361	549.102	551.189	551.464	549.427	549.851	542.695	3.21012	0.357992	0.351616	0.347529	0.391093	0.367566	0.31557	0.0248645	0.4652	0.444548	0.441827	0.461987	0.457794	0.528615	0.03177	-0.00637586	-0.0104627	0.0331008	0.00957375	-0.0424221	-0.0206518	-0.0233723	-0.00321304	-0.00740595	0.0634159	0.0216136	0.0256073	0.0332563	0.0121039	0.0762968	-1.87024	-1.9917	-0.0967653	-0.658415	2.16038
[truncated: 160 more rows]
[truncated: 43 more columns]

## Sheet: ED_S
Subject_ID	Group	X_t0	X_t1	X_t2	X_t3	X_t4	X_t5	Sw_X	Y_t0	Y_t1	Y_t2	Y_t3	Y_t4	Y_t5	Sw_Y	XN_t0	XN_t1	XN_t2	XN_t3	XN_t4	XN_t5	SwN_X	YN_t0	YN_t1	YN_t2	YN_t3	YN_t4	YN_t5	SwN_Y	d_XNt1_XNt0	d_XNt2_XNt0	d_XNt3_XNt0	d_XNt4_XNt0	d_XNt5_XNt0	d_YNt1_YNt0	d_YNt2_YNt0	d_YNt3_YNt0	d_YNt4_YNt0	d_YNt5_YNt0	Scalar_Nt1_Nt0	Scalar_Nt2_Nt0	Scalar_Nt3_Nt0	Scalar_Nt4_Nt0	Scalar_Nt5_Nt0	Angle_Nt1_Nt0	Angle_Nt2_Nt0	Angle_Nt3_Nt0	Angle_Nt4_Nt0	Angle_Nt5_Nt0
[truncated: 1,000 more rows]
[truncated: 39 more columns]

[truncated: 4 more sheets: ED_P, PT_P, FOR LEAD TIME, Stacked]
